# Supplementary material for: Transcriptome analysis of two contrasting rice cultivars during alkaline stress
Source: Sci Rep. 2018 Jun 25;8:9586. doi: 10.1038/s41598-018-27940-x (PMC6018505; doi:10.1038/s41598-018-27940-x)
Supplement: Supplementary file 2 — Supplementary Table S3 [file 41598_2018_27940_MOESM2_ESM.xlsx]

## Sheet: Sheet1
Transcriptome analysis of two contrasting rice cultivars during alkaline stress
Ning Li*, Hualong Liu*, Jian Sun*, Hongliang Zheng, Jingguo Wang, Luomiao Yang, Hongwei Zhao & Detang Zou
Table S3. 5186 genes were expressed in CD without expression in CDT
Note: CD and CDT represent control sample and alkaline stress sample of Caidao, respectively.
geneID	CD(FPKM)	CDT(FPKM)
LOC_Os02g49600	1.00093	0.73352
LOC_Os05g51750	1.00103	0.237158
LOC_Os01g36540	1.00132	0.82983
LOC_Os11g40330	1.00185	0.0577818
LOC_Os11g30130	1.00316	0.476183
LOC_Os03g17340	1.00356	0.152915
LOC_Os06g41040	1.00499	0.10546
LOC_Os06g38650	1.00622	0.437615
LOC_Os07g31244	1.00626	0.348716
LOC_Os02g19040	1.00639	0.879987
LOC_Os08g31670	1.00683	0.448324
LOC_Os01g71160	1.00784	0
Novel00661	1.00824	0.232132
LOC_Os12g44270	1.0084	0.0512581
LOC_Os03g11874	1.00856	0.713492
LOC_Os04g38360	1.00913	0.440355
LOC_Os01g19548	1.00966	0.01833
LOC_Os10g05540	1.01	0.286035
LOC_Os07g31870	1.01019	0.486541
LOC_Os04g58740	1.01096	0
Novel00284	1.01126	0.0857252
LOC_Os09g29050	1.01139	0.162978
LOC_Os03g26940	1.01144	0.0698461
LOC_Os04g23319	1.0115	0.108477
LOC_Os05g05070	1.01153	0.310505
LOC_Os01g15300	1.01238	0.635859
Novel00680	1.01254	0.559648
LOC_Os02g13190	1.01299	0.274679
LOC_Os02g07850	1.01331	0.351611
LOC_Os02g30280	1.01391	0.177356
LOC_Os06g12090	1.01395	0.452793
LOC_Os01g33710	1.01397	0.167308
Novel00414	1.01408	0.603474
LOC_Os11g38250	1.01451	0.101841
LOC_Os04g24130	1.01495	0.058934
LOC_Os01g24810	1.01529	0.767657
LOC_Os01g01115	1.01602	0.139456
LOC_Os07g23494	1.01653	0.24894
LOC_Os01g68524	1.01667	0.363059
LOC_Os04g22910	1.01671	0.255461
LOC_Os06g13210	1.01684	0.18449
LOC_Os04g51030	1.017	0.6668
LOC_Os04g40140	1.01702	0.921877
LOC_Os03g07070	1.01725	0
LOC_Os11g27550	1.0181	0.0655258
Novel00499	1.01813	0.131991
LOC_Os09g20000	1.01829	0.731412
LOC_Os01g02130	1.01832	0.938651
LOC_Os03g06000	1.01842	0.236341
LOC_Os05g33830	1.01856	0
LOC_Os05g35930	1.01869	0.47327
LOC_Os02g16270	1.01872	0.665535
LOC_Os04g48510	1.01872	0.012526
LOC_Os04g25370	1.01881	0.446721
Novel01131	1.01907	0.524088
LOC_Os01g22220	1.01956	0.51669
LOC_Os03g41100	1.01973	0.065023
LOC_Os01g10195	1.01979	0.23524
LOC_Os02g40410	1.01985	0.00610958
LOC_Os07g33730	1.02109	0.524376
LOC_Os08g19300	1.02144	0.106516
LOC_Os10g02000	1.0215	0.0521877
LOC_Os06g05820	1.02177	0.313479
LOC_Os10g39210	1.02328	0
LOC_Os05g50120	1.02373	0.449619
LOC_Os11g13940	1.02488	0.382243
LOC_Os05g03050	1.02514	0.0925631
LOC_Os04g34330	1.02589	0.144594
LOC_Os10g28630	1.02694	0.185969
LOC_Os09g23640	1.02704	0.945738
LOC_Os09g21030	1.02722	0
LOC_Os04g16824	1.02753	0.132417
Novel01016	1.02869	0.338468
LOC_Os05g11570	1.03132	0.105682
LOC_Os03g23030	1.03137	0.190203
LOC_Os01g73490	1.03321	0.0689203
LOC_Os11g06200	1.03361	0.154102
LOC_Os02g06070	1.03368	0.0629652
LOC_Os11g43700	1.03445	0.683336
Novel00480	1.0346	0.332345
LOC_Os05g07000	1.03507	0.169615
LOC_Os02g34740	1.03551	0.488893
LOC_Os01g34970	1.03598	0.0815032
LOC_Os05g12730	1.03672	0.0570222
LOC_Os01g47050	1.03718	0.372451
Novel01204	1.03746	0.295354
Novel00185	1.03808	0.226547
LOC_Os01g56030	1.03816	0.125561
LOC_Os07g43540	1.03851	0.201067
Novel00072	1.03869	0.600214
LOC_Os08g27780	1.03942	0.467649
LOC_Os05g45875	1.03953	0.0880584
LOC_Os08g41620	1.03969	0.238498
LOC_Os10g06760	1.03989	0.304526
LOC_Os01g39100	1.04044	0.597152
LOC_Os08g15020	1.04078	0.149363
LOC_Os02g28920	1.04086	0.850699
LOC_Os03g59930	1.04257	0.292802
LOC_Os01g57050	1.04265	0.57549
LOC_Os04g09810	1.04267	0.198898
LOC_Os12g38940	1.04357	0.0384923
LOC_Os04g50090	1.04373	0.0358642
LOC_Os02g33705	1.04388	0.126683
LOC_Os02g46100	1.04397	0.842229
LOC_Os08g24920	1.04397	0
LOC_Os06g43220	1.04407	0.0666317
LOC_Os04g33840	1.04417	0.370676
LOC_Os01g49880	1.0445	0.946533
LOC_Os07g40740	1.04458	0
LOC_Os05g18670	1.04505	0.0156356
LOC_Os10g30180	1.04553	0.214193
Novel00134	1.04568	0.431259
LOC_Os05g07220	1.04637	0.330421
LOC_Os03g13070	1.04645	0.048366
LOC_Os02g26560	1.04658	0.843742
LOC_Os01g28089	1.04668	0.0449187
LOC_Os12g19860	1.04693	0.373535
LOC_Os10g05000	1.04788	0.162787
Novel00453	1.04803	0.0336494
LOC_Os10g05690	1.04867	0.0907123
LOC_Os03g25120	1.04895	0.30196
LOC_Os04g53496	1.04918	0.239645
LOC_Os02g09070	1.04943	0.027279
LOC_Os12g34010	1.04983	0.886398
LOC_Os08g44020	1.05032	0.240714
LOC_Os11g15520	1.05054	0.678647
LOC_Os01g56220	1.05143	0.579934
LOC_Os04g42720	1.0518	0.0483346
LOC_Os08g24700	1.05327	0.13096
LOC_Os01g70680	1.0533	0.120237
LOC_Os01g56020	1.05333	0.0367399
LOC_Os12g10184	1.05476	0.398306
LOC_Os04g42120	1.05484	0.122631
LOC_Os08g11200	1.05582	0.20069
LOC_Os12g02280	1.05584	0.301849
LOC_Os11g08850	1.05619	0.420299
LOC_Os03g58880	1.05639	0.407679
LOC_Os08g34860	1.05647	0.836413
LOC_Os05g40320	1.05739	0.145646
Novel00580	1.05753	0.0502782
LOC_Os09g29390	1.05765	0.388195
Novel00381	1.0585	0.767765
LOC_Os11g28860	1.06071	0.0841854
LOC_Os06g12640	1.06105	0.522395
LOC_Os08g41530	1.06124	0.273432
LOC_Os02g57090	1.06157	0.143937
LOC_Os04g42451	1.06185	0.249879
LOC_Os06g14200	1.06263	0.225356
LOC_Os04g49130	1.06407	0.398262
LOC_Os08g44420	1.06433	0.680947
LOC_Os09g36420	1.06446	0.0749453
Novel00425	1.06491	0
LOC_Os03g48370	1.06501	0.996607
LOC_Os03g53780	1.06503	0.769528
LOC_Os09g10210	1.06527	0.322825
LOC_Os06g01810	1.06567	0.0902271
LOC_Os07g02590	1.06642	0.615482
LOC_Os03g43580	1.06662	0.200788
LOC_Os05g41950	1.06708	0.222754
LOC_Os06g07570	1.06841	0.153771
LOC_Os09g26260	1.06871	0.15001
LOC_Os03g25460	1.06884	0.56554
LOC_Os01g15540	1.06912	0.131935
LOC_Os06g39660	1.07036	0.561328
LOC_Os07g04480	1.07057	0.365665
Novel00191	1.07097	0
LOC_Os01g68740	1.0718	0.446841
LOC_Os09g28200	1.07273	0
Novel00493	1.07301	0.0772268
LOC_Os01g39040	1.07303	0.0143368
LOC_Os06g47520	1.07357	0.756923
LOC_Os05g27520	1.07366	0.297544
LOC_Os12g07800	1.07377	0.292932
LOC_Os06g39650	1.07553	0.218616
LOC_Os04g48200	1.07565	0.125765
LOC_Os12g05394	1.07627	0.0806825
LOC_Os07g01440	1.07665	0
LOC_Os03g15190	1.07709	0.0185848
LOC_Os11g04900	1.07868	0.331502
LOC_Os03g11160	1.07976	0
LOC_Os10g41000	1.07979	0.298506
Novel01053	1.07999	0.263471
Novel00238	1.0801	0.0407132
LOC_Os07g24230	1.08023	0.379847
LOC_Os11g45924	1.08105	0.505052
LOC_Os06g05359	1.08137	0.0494878
LOC_Os02g48140	1.08151	0.432826
LOC_Os03g10900	1.08224	0.315305
LOC_Os06g19410	1.08248	0
LOC_Os05g30220	1.08308	0.0461783
LOC_Os01g71114	1.08329	0.480424
LOC_Os12g18810	1.08408	0.072656
LOC_Os12g42130	1.08603	0.106836
LOC_Os08g31790	1.08665	0.87585
LOC_Os09g18450	1.08666	0.0177707
LOC_Os07g01090	1.0867	0.0879926
LOC_Os08g01650	1.08691	0.108738
LOC_Os01g64340	1.0871	0.531114
LOC_Os01g45510	1.08723	0.909129
LOC_Os06g40590	1.08789	0.591254
LOC_Os09g29530	1.08837	0
LOC_Os11g25240	1.08839	0.0832286
LOC_Os07g27980	1.08843	0.0790805
LOC_Os01g07350	1.08876	0.944283
LOC_Os04g44354	1.08885	0.848256
LOC_Os05g36184	1.08982	0.732566
LOC_Os04g39050	1.09066	0.723609
LOC_Os08g40410	1.09112	0
LOC_Os10g01500	1.09112	0.809286
LOC_Os01g12374	1.09147	0.624115
LOC_Os02g52300	1.0921	0.238845
LOC_Os06g01480	1.09242	0.875484
LOC_Os10g25810	1.09273	0.245823
LOC_Os09g11440	1.09395	0.238266
LOC_Os09g08990	1.09469	0
LOC_Os01g33720	1.09535	0.25051
LOC_Os12g21734	1.09584	0.640192
LOC_Os01g52720	1.09591	0.532609
LOC_Os02g17304	1.09674	0.576769
LOC_Os01g63150	1.09764	0.827944
LOC_Os05g24480	1.09776	0.823101
LOC_Os04g44050	1.09815	0.674622
LOC_Os06g10420	1.09875	0.116011
LOC_Os09g24630	1.09971	0
LOC_Os06g40530	1.09974	0.21812
LOC_Os04g41450	1.09999	0.137756
LOC_Os01g07260	1.10007	0.322753
LOC_Os05g11428	1.10029	0.435937
LOC_Os06g05540	1.10077	0.231712
LOC_Os10g11100	1.10302	0.328667
LOC_Os06g39960	1.10348	0.0304903
LOC_Os03g30120	1.10354	0
LOC_Os06g07905	1.10355	0.62978
LOC_Os02g51810	1.10382	0.152494
LOC_Os09g29810	1.10395	0.403185
LOC_Os01g68580	1.10413	0
LOC_Os03g61700	1.10429	0.848554
LOC_Os07g18510	1.10459	0.215143
LOC_Os09g25540	1.10493	0.0710655
LOC_Os05g35360	1.10506	0.196278
LOC_Os03g58870	1.10542	0.202492
LOC_Os03g62260	1.10638	0.243304
LOC_Os11g06580	1.1069	0.38459
LOC_Os01g59770	1.10695	0
LOC_Os11g14040	1.10782	0.382229
LOC_Os04g40130	1.10808	0.279746
LOC_Os12g01830	1.10844	0.0300125
LOC_Os05g43870	1.10884	0.0645001
LOC_Os10g41224	1.10958	0.144072
Novel00346	1.10985	0.69545
LOC_Os01g42320	1.11114	0.417795
Novel00693	1.11147	0.0743157
Novel00799	1.11166	0.55147
LOC_Os07g02980	1.11201	0.533662
LOC_Os09g35700	1.11224	0.601131
LOC_Os11g22150	1.11404	0
Novel00798	1.11414	0.157413
LOC_Os09g28800	1.11421	0
LOC_Os06g49380	1.11674	0.119111
Novel00939	1.11677	0.0992124
Novel00758	1.11703	0.742806
LOC_Os02g08014	1.11752	0.870675
LOC_Os11g29050	1.11755	0.229065
LOC_Os03g29630	1.11806	0.388568
LOC_Os02g47930	1.11831	0.306349
LOC_Os03g19490	1.11878	0.0299766
Novel00936	1.11896	0.185359
LOC_Os10g11340	1.11957	0.861654
LOC_Os06g30940	1.1196	0.676558
LOC_Os08g28090	1.11988	0.334526
LOC_Os06g01720	1.11995	0.198031
LOC_Os11g29720	1.1214	0.119288
LOC_Os03g57950	1.12157	0.150384
LOC_Os04g40475	1.1216	0
LOC_Os05g50170	1.12188	0.348437
LOC_Os01g61250	1.12238	0.268628
LOC_Os01g45600	1.12284	0
Novel00974	1.12294	0.0258199
LOC_Os02g40770	1.12439	0.951824
LOC_Os01g60940	1.12494	0.0181427
LOC_Os03g09970	1.12529	0.340935
LOC_Os08g17430	1.12566	0.319636
Novel00678	1.12625	0.43824
Novel01106	1.12728	0.921294
LOC_Os12g27060	1.12871	0.158424
LOC_Os03g06900	1.12894	0.364819
LOC_Os11g40110	1.12954	0.307542
LOC_Os06g40780	1.12959	0.196599
LOC_Os05g04570	1.12998	0.249775
LOC_Os06g12190	1.13088	0.651999
LOC_Os07g13780	1.13118	0
LOC_Os10g35650	1.13121	0.130748
LOC_Os08g42620	1.1314	0.840282
LOC_Os03g42259	1.13172	0.710356
LOC_Os11g14000	1.13173	0.0922417
LOC_Os02g58530	1.13199	0.47814
LOC_Os07g38930	1.13202	0.297169
LOC_Os03g08540	1.13244	0.0160197
Novel00221	1.13268	0.0149823
LOC_Os04g54390	1.13282	0.90739
LOC_Os08g13800	1.13341	0.0856355
LOC_Os07g45120	1.13351	0.171626
LOC_Os10g21640	1.13362	0.293456
Novel00150	1.13443	0
LOC_Os06g41030	1.1345	0.311302
Novel00731	1.13478	0.577583
LOC_Os07g06430	1.13685	0.272643
LOC_Os11g45050	1.13769	0.105107
LOC_Os01g11160	1.13777	0.930069
Novel00277	1.1381	0.0203718
LOC_Os04g14320	1.1395	0.0882778
LOC_Os01g57730	1.13966	0.660237
LOC_Os11g01470	1.1399	0.585856
LOC_Os07g40160	1.14066	0
LOC_Os01g32920	1.141	0.126857
LOC_Os12g29290	1.14101	0.793017
LOC_Os09g32660	1.14132	0.308018
LOC_Os06g10730	1.14169	0.21709
LOC_Os10g17590	1.14176	0.449375
LOC_Os01g65130	1.14297	0.0911822
LOC_Os04g33530	1.14325	0.195959
LOC_Os11g18366	1.14332	0.0288556
LOC_Os04g33910	1.14366	0.0244461
LOC_Os04g28160	1.14392	0.116777
LOC_Os06g48610	1.14448	0.517717
LOC_Os01g72510	1.1445	0.0379365
LOC_Os12g29605	1.14533	0
LOC_Os01g60060	1.14552	0.151076
LOC_Os07g47370	1.14566	0.53312
Novel01080	1.14622	0.347893
LOC_Os01g65030	1.14713	0.053581
LOC_Os10g22370	1.1475	0.23997
LOC_Os01g62660	1.14757	0.3252
LOC_Os08g04980	1.14805	0.294926
LOC_Os05g13804	1.14836	0.0815688
LOC_Os06g10020	1.14876	0.131689
LOC_Os11g32460	1.15012	0.828407
LOC_Os11g45750	1.1507	0.23428
LOC_Os01g60250	1.15108	0.510051
LOC_Os03g08150	1.15164	0.0878411
LOC_Os04g09540	1.15179	0.325803
LOC_Os06g44860	1.15182	0.261349
Novel00951	1.15202	0.931898
LOC_Os07g17970	1.15227	0.144883
LOC_Os05g50820	1.15278	0.196941
LOC_Os05g19000	1.15278	0.0911096
LOC_Os07g46580	1.15295	0.284788
LOC_Os06g49930	1.15335	0.690369
LOC_Os12g24550	1.1534	0.179616
LOC_Os06g09820	1.15386	0.876223
LOC_Os12g42220	1.15417	0.324486
LOC_Os02g53620	1.15429	0.119387
LOC_Os12g17690	1.15519	0.232431
LOC_Os05g50240	1.15538	0.0439971
LOC_Os12g39230	1.15643	0.961226
Novel01276	1.15712	0.0859952
LOC_Os01g41890	1.1577	0.396673
LOC_Os07g20290	1.1578	0.176753
Novel00460	1.15907	0.113264
LOC_Os07g13870	1.15971	0.562686
LOC_Os11g43250	1.15982	0.708608
Novel00547	1.15997	0.738696
LOC_Os10g39160	1.16015	0.682015
LOC_Os11g43914	1.16033	0.139496
LOC_Os01g10900	1.16069	0.0941105
LOC_Os12g02520	1.16074	0.375722
LOC_Os07g37060	1.16158	0.561813
Novel00628	1.16287	0
LOC_Os05g03520	1.16335	0.378546
LOC_Os06g02410	1.16498	0.524593
LOC_Os09g39190	1.16546	0.69695
Novel00983	1.16593	0.0257502
LOC_Os06g23370	1.16644	0.154514
LOC_Os10g09110	1.16746	0.140091
LOC_Os05g03200	1.16759	0.0298275
LOC_Os04g52684	1.16763	0.257796
LOC_Os01g03549	1.16835	0.322351
LOC_Os06g02230	1.16846	0.218603
LOC_Os03g20770	1.16849	0.352019
LOC_Os01g11690	1.16889	0.155489
LOC_Os10g34720	1.16919	0.487907
LOC_Os12g41124	1.16922	0.232781
LOC_Os01g49210	1.17021	0.0933095
LOC_Os02g43594	1.17122	0.0716842
LOC_Os03g18300	1.17218	0.0891295
LOC_Os03g31760	1.17228	0.21158
LOC_Os06g50600	1.17304	0.0997246
LOC_Os02g12670	1.17306	0.613198
LOC_Os03g60300	1.17333	0.177517
LOC_Os11g36610	1.17363	0.299517
LOC_Os10g41810	1.17375	0.34686
LOC_Os09g24680	1.17443	0.263177
LOC_Os11g40450	1.17499	0.0594374
LOC_Os10g29720	1.17627	0.276908
LOC_Os07g15570	1.17706	0.0511487
LOC_Os01g09470	1.17726	0.0415651
LOC_Os06g19210	1.17738	0.969846
LOC_Os11g02010	1.17751	0.25172
LOC_Os10g03890	1.17758	0.216226
LOC_Os01g17070	1.17805	0.476204
LOC_Os02g25700	1.17892	0.67208
LOC_Os01g74140	1.17933	0
LOC_Os02g37380	1.17968	0.690575
LOC_Os09g08650	1.18011	0.0587011
LOC_Os01g70730	1.18063	0.151041
LOC_Os09g25620	1.18131	0.124072
LOC_Os10g33730	1.18158	0.452059
LOC_Os09g07100	1.18205	0.0542447
LOC_Os02g24574	1.18218	0.384733
LOC_Os06g17570	1.18222	0.15665
LOC_Os09g26610	1.18264	0.173894
LOC_Os05g40170	1.18292	0.312021
LOC_Os02g35970	1.18328	0.00744192
LOC_Os10g03730	1.18381	0.20598
LOC_Os02g54490	1.18399	0.701128
LOC_Os12g14830	1.18431	0.0377449
LOC_Os10g03740	1.18462	0.0847567
LOC_Os08g33488	1.18501	0.286244
LOC_Os05g06150	1.18576	0.276928
LOC_Os03g13720	1.18692	0.570338
LOC_Os03g30060	1.18776	0.108149
LOC_Os04g44290	1.18903	0.255871
LOC_Os04g31640	1.18937	0.158832
LOC_Os01g40320	1.1906	0.209298
LOC_Os10g05460	1.19152	0.271423
LOC_Os05g16300	1.19181	0
LOC_Os11g44510	1.19242	0.1135
LOC_Os01g63160	1.19285	0.594331
LOC_Os04g30210	1.19294	0.157427
LOC_Os04g47912	1.19355	0.272415
LOC_Os08g37030	1.19369	0.117318
LOC_Os07g05560	1.19376	0.959927
LOC_Os02g01140	1.19515	0.219728
LOC_Os07g04850	1.19517	0.863251
LOC_Os04g52750	1.19613	0.298914
LOC_Os02g42970	1.19615	0.881439
LOC_Os03g42380	1.19658	0.108577
LOC_Os05g11720	1.19685	0.13068
LOC_Os08g04300	1.1975	0.761531
LOC_Os06g36150	1.19827	0.923532
LOC_Os04g19790	1.19848	0.050848
Novel01177	1.19856	0.0303878
LOC_Os09g31430	1.19909	0.403846
LOC_Os04g57804	1.19968	0.303406
LOC_Os12g07430	1.20014	0
LOC_Os04g53380	1.2007	0.15729
LOC_Os03g21450	1.20085	0.474815
LOC_Os02g50900	1.20125	0.230699
LOC_Os05g49330	1.20126	0.1589
LOC_Os01g56730	1.20136	0.251316
LOC_Os12g19370	1.20153	0.901086
Novel01198	1.20197	0.482049
LOC_Os05g07240	1.20212	0.0371696
LOC_Os11g07260	1.20229	0.103935
LOC_Os03g09830	1.20318	0.102095
LOC_Os07g25730	1.20361	0.248282
LOC_Os11g27250	1.20375	0.0536596
LOC_Os01g33070	1.20392	0
LOC_Os03g42240	1.20394	0.403764
LOC_Os01g66900	1.20514	0.874018
LOC_Os11g11950	1.20558	0.601242
LOC_Os07g42140	1.20655	0.0177047
LOC_Os03g24320	1.20737	0
LOC_Os01g20910	1.20742	0.380681
LOC_Os09g04360	1.20769	0.197134
LOC_Os07g32440	1.20877	0.353356
LOC_Os11g06670	1.20895	0.377053
LOC_Os06g02960	1.2096	0
LOC_Os06g02400	1.20966	0.102114
Novel00229	1.20978	0.223877
LOC_Os11g47900	1.2103	0.521413
LOC_Os11g04330	1.21042	0.0928349
LOC_Os03g64150	1.21054	0.422112
LOC_Os04g54940	1.211	0.131349
LOC_Os01g69010	1.2122	0.390926
Novel01250	1.21261	0.248783
LOC_Os02g29980	1.21274	0.22097
LOC_Os04g38930	1.21275	0.737232
LOC_Os11g07510	1.21311	0.624983
LOC_Os09g28930	1.21354	0.0598116
LOC_Os08g24320	1.2137	0.0583958
LOC_Os07g46770	1.2147	0.276516
LOC_Os08g32880	1.21481	0.500143
LOC_Os04g58610	1.21874	0.828894
LOC_Os05g09660	1.21944	0.0829984
LOC_Os05g51020	1.22005	0.0187125
LOC_Os10g41790	1.22035	0.32293
LOC_Os11g43530	1.22048	0.83004
LOC_Os06g08510	1.22087	0.296176
LOC_Os09g21510	1.22101	0.0769663
LOC_Os03g15220	1.22208	0.674442
LOC_Os04g55680	1.22215	0.399331
LOC_Os08g02520	1.22258	0
Novel01256	1.22308	0.879728
LOC_Os01g58630	1.22322	0.263775
LOC_Os05g30710	1.22335	0.291221
LOC_Os07g04860	1.22345	0.159921
LOC_Os09g28470	1.22393	0.740051
LOC_Os10g39500	1.22444	0.0916406
LOC_Os07g07300	1.22447	0.342756
LOC_Os07g30690	1.22465	0.694564
LOC_Os12g01350	1.22539	0.958516
LOC_Os08g14364	1.22545	0.333447
LOC_Os07g48890	1.22635	0.879537
LOC_Os01g09350	1.22636	0
LOC_Os03g19709	1.22729	0.0480267
LOC_Os11g34305	1.22754	0.383326
LOC_Os08g14890	1.22755	0.0363651
LOC_Os04g18710	1.22775	0.0525289
LOC_Os08g28830	1.22837	0.274901
Novel01266	1.22857	0.100612
LOC_Os03g13830	1.22862	0.247064
LOC_Os01g34420	1.22907	0.898291
LOC_Os04g46140	1.22911	0.0655442
LOC_Os03g05450	1.22982	0.0639294
LOC_Os08g44750	1.23087	0.0250201
LOC_Os02g57070	1.2315	0.291109
LOC_Os12g08980	1.23227	0.246022
LOC_Os01g65950	1.23266	0.338266
LOC_Os12g42160	1.23268	0.211422
LOC_Os11g20750	1.233	0.403376
LOC_Os02g58470	1.23312	0.0977208
LOC_Os11g17810	1.23466	0.319433
LOC_Os12g15460	1.2348	0.393101
LOC_Os02g55260	1.23664	0.719492
LOC_Os11g06680	1.23683	0.140482
LOC_Os07g12100	1.23761	0.0126069
LOC_Os08g36230	1.23766	0.027582
LOC_Os06g43280	1.23834	0.312141
LOC_Os04g02120	1.23893	0.358212
LOC_Os04g52910	1.23924	0.304608
LOC_Os11g11990	1.24019	0.312493
LOC_Os07g37690	1.24067	0.693851
LOC_Os07g41830	1.2414	0.980031
LOC_Os06g22440	1.24194	0.167732
LOC_Os11g07120	1.24197	0.823078
LOC_Os09g10980	1.24198	0.2308
Novel00419	1.24204	0.0733709
LOC_Os04g43164	1.24298	0.362697
LOC_Os06g14180	1.244	0.186679
LOC_Os01g71100	1.244	0.367711
LOC_Os04g57430	1.24421	0.745718
LOC_Os04g22700	1.24447	0.466879
Novel00253	1.24497	0.390937
LOC_Os07g46315	1.24569	0.544769
LOC_Os04g46270	1.24605	0.123152
LOC_Os11g35060	1.24627	0.511678
LOC_Os03g45330	1.24701	0.0714407
LOC_Os02g48094	1.24748	0.0180568
LOC_Os06g01800	1.24975	0.10307
LOC_Os06g03380	1.24995	0.118659
LOC_Os03g46560	1.25014	0.582878
LOC_Os10g41390	1.25049	0.432654
LOC_Os04g28260	1.25058	0.291322
LOC_Os09g14960	1.25133	0.341113
LOC_Os04g38370	1.2515	0.141649
LOC_Os12g42400	1.25343	0.120661
LOC_Os08g32150	1.25414	0.197964
LOC_Os10g29310	1.25462	0.369194
LOC_Os05g27510	1.25476	0
LOC_Os01g63710	1.25483	0.171283
LOC_Os07g12230	1.25512	0.753778
LOC_Os12g33070	1.25533	0.0310049
LOC_Os02g03830	1.25586	0.518341
LOC_Os05g24930	1.25599	0.381283
LOC_Os01g56090	1.25693	0.570511
LOC_Os03g05100	1.25731	0.374791
LOC_Os05g01100	1.25784	0.417043
LOC_Os09g25784	1.25826	0.374371
LOC_Os07g29470	1.25839	0.0360973
LOC_Os09g29040	1.25895	0.286886
Novel00597	1.25917	0.396777
LOC_Os08g13710	1.25929	0.170006
LOC_Os04g46950	1.25971	0.207213
LOC_Os08g04000	1.26004	0.860275
LOC_Os07g45490	1.26014	0.0547003
LOC_Os07g48700	1.26035	0.516845
LOC_Os03g27880	1.26068	0.190118
LOC_Os02g52180	1.26078	0.498928
LOC_Os08g09110	1.26095	0.888268
LOC_Os02g15960	1.26096	0.7945
LOC_Os12g11660	1.26103	0
LOC_Os10g38860	1.26128	0.118056
LOC_Os04g35880	1.26166	0.836961
LOC_Os11g26950	1.26193	0.217608
LOC_Os06g12500	1.26246	0.792619
LOC_Os03g41480	1.26261	0.802318
LOC_Os06g02680	1.26279	0.0364945
LOC_Os03g50780	1.26328	0.240364
LOC_Os05g10990	1.26398	0.0346451
LOC_Os05g08010	1.26405	0.0664594
LOC_Os03g09930	1.26443	0.906043
LOC_Os10g35440	1.26533	0.5186
LOC_Os07g25530	1.26545	0.410422
LOC_Os03g62330	1.26578	0.132324
LOC_Os11g44660	1.26643	0.135102
LOC_Os11g39030	1.26683	0.444965
LOC_Os07g02150	1.26708	0.0618069
LOC_Os04g21830	1.26709	0.179131
LOC_Os11g20080	1.26709	0.0135909
LOC_Os12g03410	1.26808	0.222814
LOC_Os02g02120	1.26816	0.034215
LOC_Os03g38170	1.26829	0.0873127
LOC_Os10g36770	1.26882	0.496115
LOC_Os01g46230	1.26964	0.0791296
LOC_Os08g03682	1.27053	0.0185871
LOC_Os04g34230	1.2706	0.0482695
LOC_Os08g25290	1.2709	0
Novel01022	1.27188	0.0423263
LOC_Os10g22730	1.27192	0.512498
LOC_Os08g35500	1.27248	0.139858
Novel00188	1.2725	0.449783
Novel00446	1.27442	0.511367
LOC_Os11g02964	1.27445	0.255134
LOC_Os05g49980	1.27465	0.755214
LOC_Os04g32940	1.27636	0.325648
LOC_Os05g07980	1.27638	0.0112887
LOC_Os07g34040	1.27673	0.29349
LOC_Os08g09900	1.27704	0.388842
LOC_Os03g05570	1.27736	0.243079
LOC_Os07g14670	1.27765	0
LOC_Os06g01050	1.27906	0.131679
LOC_Os04g56390	1.27913	0
Novel00655	1.27987	0.131445
LOC_Os05g19300	1.27987	0.28021
LOC_Os01g70050	1.28045	0.147878
LOC_Os02g30114	1.2809	0.477072
LOC_Os02g02950	1.28179	0.713058
LOC_Os01g44290	1.28395	0.213026
LOC_Os05g49390	1.28395	0.649537
LOC_Os01g38100	1.28484	0.128217
LOC_Os03g19980	1.2849	0.613724
LOC_Os07g46930	1.28527	0.619475
LOC_Os02g13965	1.28544	0.63402
LOC_Os01g44130	1.28558	0.346439
LOC_Os06g04760	1.28727	0
LOC_Os01g50470	1.28865	0.247503
LOC_Os12g40770	1.28908	0.139679
LOC_Os02g13360	1.28999	0.499674
LOC_Os01g59410	1.29	0
LOC_Os10g24020	1.29055	0.487182
LOC_Os02g01270	1.29175	0.826373
LOC_Os04g43230	1.29228	0
LOC_Os03g42760	1.29253	0.378186
LOC_Os01g29430	1.29301	0.66292
LOC_Os08g05280	1.29302	0.471107
LOC_Os04g13590	1.29322	0.0172205
LOC_Os11g28540	1.29339	0
Novel00500	1.29349	0.479337
LOC_Os03g21310	1.29438	0.138131
LOC_Os11g18930	1.29546	0.0703091
LOC_Os11g32390	1.29702	0
LOC_Os12g32820	1.29712	0.225812
LOC_Os01g54040	1.29725	0.468917
LOC_Os09g28720	1.2973	0.161317
LOC_Os06g34430	1.29799	0.342245
LOC_Os02g33290	1.2984	0.590217
LOC_Os01g25810	1.29876	0.233437
LOC_Os01g50520	1.29995	0.798094
LOC_Os07g02700	1.30009	0.0956705
LOC_Os12g14870	1.301	0.0444475
LOC_Os11g42970	1.3023	0.703405
LOC_Os12g25720	1.30234	0.145039
LOC_Os03g58190	1.30274	0.689096
LOC_Os09g13410	1.30341	0.14463
LOC_Os05g01370	1.30391	0.0817025
LOC_Os02g26140	1.30424	0.131978
Novel00937	1.30498	0.252109
LOC_Os11g41560	1.30656	0.769371
LOC_Os02g30974	1.30657	0.530825
LOC_Os01g41250	1.30779	0.848425
Novel00166	1.30936	0
LOC_Os11g28670	1.30944	0.391301
LOC_Os04g35650	1.30991	0.168189
LOC_Os12g03480	1.31112	0.330317
LOC_Os01g58410	1.31173	0.344202
LOC_Os11g38200	1.3125	0.361643
LOC_Os02g56050	1.31312	0.493517
LOC_Os01g12410	1.31352	0.358917
LOC_Os11g47130	1.31358	0.43624
LOC_Os04g46170	1.31435	0.838572
LOC_Os11g47670	1.31452	0.643235
LOC_Os07g46300	1.31518	0.567308
LOC_Os06g36480	1.31566	0.491256
LOC_Os11g27430	1.31657	0.175585
LOC_Os03g45760	1.31753	0.106351
LOC_Os02g10020	1.31786	0.062765
LOC_Os01g09230	1.31811	0.752022
LOC_Os03g17164	1.31903	0.463102
LOC_Os08g16670	1.32082	0.10459
LOC_Os09g21720	1.32155	0.096303
LOC_Os05g01170	1.32176	0.652872
LOC_Os04g43430	1.3218	0.586706
LOC_Os02g45150	1.32274	0.123798
LOC_Os11g01230	1.32277	0.336036
LOC_Os01g40000	1.32283	0.659466
LOC_Os12g16080	1.32347	0.447293
LOC_Os06g38780	1.32372	0.132476
LOC_Os03g51330	1.32376	0.348139
LOC_Os08g20610	1.32569	0.733332
LOC_Os05g38130	1.32627	0.332766
LOC_Os07g22580	1.32656	0.0216928
LOC_Os02g39650	1.3272	0.200707
LOC_Os10g40260	1.32724	0.304499
LOC_Os05g08854	1.32735	0.463977
LOC_Os02g12320	1.32753	0.898207
LOC_Os08g44830	1.32759	0.100754
LOC_Os08g44180	1.32771	0.26321
Novel00656	1.32815	0.292779
LOC_Os12g36270	1.32822	0.74194
LOC_Os11g39290	1.3283	0.076993
LOC_Os08g40630	1.32846	0.232287
LOC_Os10g36620	1.32995	0
LOC_Os05g32610	1.33025	0.0703313
LOC_Os01g28690	1.33082	0.604294
LOC_Os01g11670	1.33097	0.0368325
Novel00037	1.33102	0
LOC_Os05g37880	1.33124	0.272802
LOC_Os02g46690	1.3313	0.299467
LOC_Os05g38300	1.33175	0.954151
LOC_Os09g20210	1.33182	0.98568
LOC_Os04g58400	1.33184	0.583768
LOC_Os05g44190	1.33196	0.0642613
LOC_Os01g58450	1.33225	0.51423
LOC_Os08g05520	1.33229	0
LOC_Os11g37860	1.33267	0.185411
LOC_Os05g46110	1.33283	0.0134947
LOC_Os02g31074	1.33439	0.335988
LOC_Os02g06090	1.33488	0.626983
LOC_Os01g06000	1.3349	0.192904
LOC_Os03g18360	1.3352	0.319746
Novel00904	1.33536	0.243214
LOC_Os04g01130	1.33692	0.244779
LOC_Os01g04210	1.33695	0.866182
LOC_Os05g28970	1.33725	0.154136
Novel00908	1.3373	0.07179
LOC_Os08g37730	1.33745	0.142244
LOC_Os10g42910	1.33791	0.0684187
LOC_Os01g11750	1.33837	0.0165953
LOC_Os11g37330	1.33903	0.194917
LOC_Os12g06650	1.33949	0.250181
LOC_Os12g07560	1.34069	0.019886
LOC_Os03g45230	1.34116	0.242399
LOC_Os04g18790	1.34231	0.0522053
LOC_Os12g08800	1.34253	0.26053
LOC_Os08g11160	1.3426	0.60699
LOC_Os01g66020	1.34268	0.37557
LOC_Os06g24500	1.34323	0.247294
LOC_Os08g32500	1.34342	0.163533
LOC_Os05g34780	1.34343	0.0752016
LOC_Os03g57540	1.34354	0.808643
LOC_Os10g37034	1.34486	0.201472
LOC_Os06g14460	1.345	0.648641
LOC_Os12g05020	1.34505	0.10822
LOC_Os06g45930	1.34512	0.766022
LOC_Os02g37694	1.34632	0.441094
LOC_Os01g66730	1.34634	0.0753676
LOC_Os01g70260	1.3477	0.292644
LOC_Os02g52870	1.34847	0.226075
LOC_Os06g32590	1.34863	0.0867914
LOC_Os05g14980	1.34875	0.273702
LOC_Os06g40160	1.34892	0.308783
LOC_Os11g32950	1.34909	0.685675
LOC_Os06g32840	1.3496	0.994506
LOC_Os06g34780	1.34989	0
LOC_Os10g36520	1.35036	0
LOC_Os08g28670	1.35047	0.756647
LOC_Os03g13290	1.35074	0.188212
LOC_Os01g22080	1.35141	0.559947
LOC_Os02g08070	1.35231	0.111114
LOC_Os06g36450	1.35269	0.276818
LOC_Os02g05610	1.35331	0.82029
LOC_Os11g29030	1.3548	0.111053
LOC_Os10g27360	1.35599	0.268968
LOC_Os02g37770	1.35599	0.0228399
LOC_Os11g10240	1.35658	0.0553216
Novel00325	1.35664	0.175303
LOC_Os01g46260	1.35834	0
LOC_Os01g22100	1.35916	0.603305
LOC_Os04g39130	1.35951	0.183257
LOC_Os01g72710	1.35986	0.58844
LOC_Os12g37160	1.35996	0.0777852
LOC_Os09g33960	1.36013	0.867264
LOC_Os01g13950	1.36015	0.55308
LOC_Os09g28540	1.36061	0.485
LOC_Os01g49550	1.36194	0
LOC_Os05g30240	1.36293	0.399332
Novel00551	1.36325	0
LOC_Os03g14160	1.36396	0.189948
LOC_Os03g25410	1.36415	0.311664
LOC_Os07g44700	1.36417	0.215075
LOC_Os09g26710	1.3642	0.860565
LOC_Os02g44970	1.36426	0.330161
LOC_Os11g02460	1.36483	0.567974
LOC_Os06g08790	1.36562	0.251831
LOC_Os09g24210	1.3658	0.587859
LOC_Os02g44750	1.36721	0.395979
LOC_Os07g02192	1.36721	0.133536
LOC_Os03g63650	1.36743	0.391044
LOC_Os05g38490	1.36814	0.257447
LOC_Os02g04945	1.36825	0.0820954
LOC_Os07g13790	1.3683	0.0520983
LOC_Os08g23090	1.36849	0.216085
LOC_Os02g42740	1.37033	0.325917
LOC_Os05g33110	1.37064	0.533426
LOC_Os11g38140	1.37126	0.459443
LOC_Os02g06810	1.37161	0.259313
LOC_Os09g26290	1.3719	0.105983
LOC_Os11g04380	1.37222	0.012
LOC_Os06g38730	1.3724	0.266578
LOC_Os04g35940	1.37251	0.282029
LOC_Os06g18840	1.37384	0
LOC_Os02g46120	1.37406	0.267528
LOC_Os05g05460	1.37415	0.0856503
LOC_Os06g36310	1.37427	0.141596
LOC_Os08g32600	1.37644	0.00791559
Novel00384	1.37644	0.0418165
LOC_Os01g15920	1.37733	0.0921159
LOC_Os01g68870	1.37842	0.519273
LOC_Os06g41480	1.37849	0.366754
LOC_Os06g39970	1.37964	0.0461305
LOC_Os03g44636	1.37975	0.410739
LOC_Os12g19285	1.38028	0.14987
LOC_Os02g15800	1.38297	0.618871
LOC_Os07g33860	1.38305	0.0333813
LOC_Os10g26510	1.38319	0.0834449
Novel00249	1.38327	0.30062
LOC_Os02g55050	1.38423	0.38582
LOC_Os08g40290	1.38501	0.6593
LOC_Os12g14224	1.38558	0.240874
LOC_Os01g18830	1.38559	0
LOC_Os02g02310	1.38571	0.128501
LOC_Os04g23630	1.38645	0.0237241
LOC_Os05g01570	1.38652	0.186055
LOC_Os01g17160	1.38733	0.230445
LOC_Os02g04755	1.38868	0
LOC_Os09g37369	1.38871	0.0325392
LOC_Os09g37940	1.38888	0.150438
LOC_Os06g10290	1.38921	0.279217
LOC_Os04g45665	1.39136	0
LOC_Os01g43350	1.39152	0.13225
LOC_Os01g67260	1.39197	0
Novel00818	1.39213	0.0432995
LOC_Os02g31890	1.39254	0.525427
LOC_Os11g34140	1.39306	0.565371
LOC_Os05g41750	1.39323	0.395667
LOC_Os03g10220	1.39332	0.391616
LOC_Os09g35940	1.39334	0
LOC_Os06g04950	1.39381	0.0537884
LOC_Os01g74550	1.39387	0.0864309
LOC_Os09g19870	1.3949	0.0594019
LOC_Os11g11500	1.39549	0.119215
LOC_Os04g43060	1.39567	0.694816
LOC_Os09g26250	1.39907	0
LOC_Os11g19180	1.40072	0.0858919
LOC_Os01g37500	1.4017	0
LOC_Os08g28180	1.40184	0.39804
LOC_Os03g37100	1.40216	0.216029
LOC_Os05g32474	1.40277	0.442481
LOC_Os02g20870	1.40302	0.140159
LOC_Os12g16490	1.40546	0.430337
LOC_Os08g10620	1.40553	0.734216
LOC_Os01g56235	1.40564	0.565517
LOC_Os08g34330	1.40585	0.200154
LOC_Os10g27020	1.40585	0.303432
Novel00789	1.40606	0.90268
LOC_Os06g36940	1.40625	0.299024
LOC_Os01g73150	1.4076	0.396418
LOC_Os12g38200	1.40774	0.118948
LOC_Os06g44040	1.4078	0.623087
LOC_Os10g35436	1.40797	0.0951952
LOC_Os01g42620	1.4086	0.341201
LOC_Os12g18510	1.40871	0.835672
LOC_Os03g30890	1.4089	0.560285
LOC_Os03g61829	1.4089	0.617722
LOC_Os11g24590	1.40945	0.191949
LOC_Os08g09710	1.40954	0.487232
LOC_Os03g43540	1.4101	0.131641
LOC_Os08g35030	1.41018	0.203676
LOC_Os03g40130	1.41142	0.0678619
LOC_Os02g07050	1.41225	0.343224
LOC_Os08g39900	1.41304	0.964706
LOC_Os10g21800	1.41405	0.209247
LOC_Os03g26440	1.41426	0.382537
LOC_Os05g49820	1.4143	0.0699649
LOC_Os06g29490	1.41573	0.312956
LOC_Os12g04120	1.41677	0.558798
ChrSy.fgenesh.gene.41	1.41722	0.530846
LOC_Os02g05520	1.41737	0.0408275
LOC_Os01g12440	1.41763	0.360834
LOC_Os04g28020	1.41819	0.833027
LOC_Os05g42300	1.41822	0.0952643
LOC_Os06g07220	1.41845	0.584826
LOC_Os06g32730	1.41894	0.18903
LOC_Os09g27940	1.42016	0.344663
LOC_Os02g03930	1.42181	0.362974
LOC_Os11g28440	1.42278	0.637549
LOC_Os05g03210	1.42315	0.252862
LOC_Os10g40510	1.42338	0.175038
LOC_Os04g34580	1.42394	0.230679
LOC_Os11g36960	1.42413	0.727889
LOC_Os07g33200	1.42445	0.121371
LOC_Os05g38480	1.42597	0.200682
LOC_Os03g12750	1.42617	0.207818
LOC_Os04g57240	1.42624	0.139692
LOC_Os03g39740	1.42702	0.702044
LOC_Os09g36900	1.42902	0.103811
LOC_Os08g07290	1.42968	0.339619
LOC_Os07g28810	1.43048	0.59287
LOC_Os06g09230	1.43051	0.074705
LOC_Os09g38000	1.43065	0.346794
Novel00091	1.432	0.815738
LOC_Os01g06340	1.43228	0.797254
LOC_Os05g44410	1.43234	0
LOC_Os08g34890	1.43324	0.617657
LOC_Os01g47280	1.43335	0.088931
LOC_Os04g38800	1.43342	0.245304
LOC_Os10g40230	1.43447	0.122475
LOC_Os01g08190	1.43467	0.0947555
LOC_Os08g36610	1.43505	0.588493
LOC_Os04g43290	1.43595	0
LOC_Os02g43230	1.43741	0.0410064
LOC_Os11g06595	1.43766	0.144262
LOC_Os11g07230	1.43809	0.461287
LOC_Os07g05650	1.43895	0.756906
LOC_Os03g18340	1.43977	0.451757
LOC_Os01g12290	1.43991	0.35275
LOC_Os12g31470	1.43997	0.184011
LOC_Os04g38810	1.44026	0.0791264
LOC_Os12g01900	1.44149	0.98916
LOC_Os03g12520	1.44207	0.120472
LOC_Os03g24770	1.44218	0.0955789
LOC_Os02g12939	1.44262	0.118745
LOC_Os03g52620	1.44267	0.31192
LOC_Os04g44620	1.44268	0.423579
LOC_Os02g32060	1.44411	0.238721
Novel01039	1.44455	0.167429
LOC_Os02g19060	1.4449	0.404209
LOC_Os07g27359	1.44498	0.492156
LOC_Os11g01590	1.44509	0.433266
LOC_Os11g34730	1.44515	0.221721
LOC_Os03g13850	1.44571	0.273987
LOC_Os03g51890	1.44645	0.123933
LOC_Os02g02670	1.44655	0.346062
LOC_Os10g36490	1.44695	0.723004
LOC_Os01g21300	1.44721	0.0529108
LOC_Os03g05530	1.44747	0.100616
LOC_Os12g10550	1.44862	0.710943
LOC_Os02g26160	1.44868	0.312779
LOC_Os08g12740	1.44955	0.75849
Novel01121	1.4498	0.233778
LOC_Os03g37950	1.44992	0.678814
LOC_Os12g09540	1.45044	0.34188
LOC_Os01g12464	1.45054	0.964099
LOC_Os03g12140	1.45074	0.038366
LOC_Os03g51870	1.45098	0.340632
LOC_Os02g01540	1.45099	0.379652
LOC_Os04g33680	1.45281	0.0587077
LOC_Os01g66440	1.45319	0.517037
LOC_Os04g56150	1.45337	0
Novel00834	1.45387	0.375744
LOC_Os02g05410	1.45451	0.812018
LOC_Os02g02470	1.45511	0.864428
LOC_Os05g30210	1.45673	0.663419
LOC_Os03g61610	1.45694	0.572872
Novel00620	1.45863	0.217776
Novel01114	1.45954	0.0699743
LOC_Os01g55530	1.46105	0.550406
LOC_Os01g63010	1.46203	0.768286
LOC_Os04g52725	1.46231	0.169242
LOC_Os11g03460	1.46269	0.282411
LOC_Os01g08540	1.46355	0.418964
LOC_Os05g02170	1.46377	0.064202
LOC_Os11g43390	1.46392	0.528934
LOC_Os01g40980	1.46403	0.548182
LOC_Os12g18374	1.46417	0.824137
LOC_Os01g15399	1.46487	0.264493
LOC_Os01g40680	1.4653	0.538512
LOC_Os08g37400	1.46534	0.0292083
Novel00259	1.4659	0.248259
LOC_Os10g24980	1.46617	0.0587612
LOC_Os01g33040	1.46628	0.0480766
LOC_Os03g59370	1.46779	0.403297
LOC_Os12g14540	1.46838	0.0642226
LOC_Os12g06300	1.46838	0.272696
LOC_Os09g19280	1.46897	0.147996
LOC_Os04g47810	1.46926	0.871726
LOC_Os12g01140	1.47053	0.994199
LOC_Os01g70220	1.47148	0.644883
LOC_Os01g10890	1.47282	0.27347
LOC_Os01g05860	1.47327	0.0954054
LOC_Os01g53230	1.47398	0
LOC_Os12g42070	1.47507	0.368839
LOC_Os05g28530	1.47537	0.086404
LOC_Os07g31690	1.47563	0.540986
LOC_Os08g05470	1.47648	0.311501
LOC_Os09g03690	1.47659	0.315143
LOC_Os06g23380	1.47763	0.258973
LOC_Os12g05810	1.47785	0.840048
LOC_Os08g41700	1.47849	0.399677
LOC_Os02g58350	1.47864	0.28691
LOC_Os01g25010	1.47878	0.765613
LOC_Os10g34260	1.4791	0.0297009
LOC_Os11g01140	1.47929	0.701688
LOC_Os06g02530	1.47966	0.0598901
Novel01174	1.47967	0.261258
LOC_Os11g04700	1.48067	0.0994328
LOC_Os05g18750	1.4809	0.137919
LOC_Os12g42640	1.48103	0.769342
LOC_Os10g28560	1.48155	0.138804
LOC_Os11g22800	1.48174	0.290082
LOC_Os09g17850	1.48196	0.1972
LOC_Os08g30070	1.48305	0.206334
LOC_Os05g24150	1.4838	0.236975
LOC_Os04g34670	1.48589	0.284989
LOC_Os09g29520	1.48606	0.085856
LOC_Os04g48220	1.48628	0
LOC_Os03g12620	1.4867	0.207629
LOC_Os06g27900	1.48784	0.171775
LOC_Os08g40820	1.48812	0.0859202
LOC_Os04g23700	1.48879	0.238257
LOC_Os06g46149	1.48918	0.504847
LOC_Os10g36270	1.49148	0.153933
LOC_Os05g13320	1.49188	0.115947
Novel00600	1.4921	0.579857
LOC_Os08g37990	1.49256	0.159269
LOC_Os01g24940	1.49261	0.0758836
LOC_Os02g33830	1.49301	0.59829
LOC_Os11g30790	1.49379	0.882753
LOC_Os02g03320	1.494	0.285639
LOC_Os01g63540	1.49686	0
LOC_Os09g16440	1.49747	0.0622605
LOC_Os10g30150	1.4979	0.525012
LOC_Os12g01570	1.49908	0.622295
LOC_Os05g45940	1.50037	0.194702
LOC_Os04g48480	1.50071	0.778125
LOC_Os03g19080	1.50193	0.0561186
LOC_Os02g12400	1.5029	0.499717
Novel00900	1.50305	0.301738
LOC_Os02g37140	1.50375	0.472632
LOC_Os05g11190	1.50411	0
LOC_Os02g33944	1.50457	0.050412
LOC_Os10g17780	1.50515	0.0471811
LOC_Os12g39210	1.50547	0.505481
LOC_Os03g51660	1.50554	0.214045
Novel00907	1.50642	0.658298
LOC_Os12g17700	1.50659	0.0268612
LOC_Os01g52680	1.50696	0.0330424
LOC_Os03g14840	1.50764	0.0888825
Novel01127	1.50807	0.188457
LOC_Os10g37760	1.50821	0.94466
LOC_Os04g56405	1.50946	0.970308
LOC_Os12g36620	1.50982	0.375469
LOC_Os12g04740	1.51054	0.174962
LOC_Os01g07610	1.51056	0.794854
LOC_Os01g16460	1.51209	0.100576
LOC_Os09g18050	1.51367	0
Novel00751	1.51377	0.0781938
Novel00674	1.51378	0.323517
LOC_Os11g14060	1.51494	0.0631
LOC_Os05g37650	1.51495	0.344429
LOC_Os04g39220	1.51497	0.31104
LOC_Os02g58000	1.51559	0.506825
LOC_Os01g31494	1.51559	0.213904
LOC_Os04g23130	1.51631	0.201559
Novel00944	1.51821	0.295471
LOC_Os02g40750	1.5187	0.267303
Novel00056	1.51898	0
Novel00390	1.51923	0.0518962
LOC_Os03g10420	1.51938	0.284003
LOC_Os06g22970	1.51946	0.14172
LOC_Os01g61370	1.51984	0.759348
LOC_Os02g33120	1.51985	0.291416
LOC_Os07g31310	1.51993	0.206362
LOC_Os05g23650	1.52031	0
LOC_Os02g29240	1.52056	0
LOC_Os02g55310	1.52075	0.381714
LOC_Os07g27310	1.52181	0.318012
LOC_Os11g34920	1.52193	0.41316
LOC_Os04g33950	1.52312	0.745748
LOC_Os03g14180	1.52379	0.579418
LOC_Os07g35280	1.52474	0.848893
Novel01238	1.5248	0.421173
LOC_Os06g02610	1.525	0.167666
LOC_Os12g33140	1.52542	0
LOC_Os04g33560	1.52604	0.0205474
LOC_Os04g20070	1.52647	0.675095
LOC_Os12g06550	1.5278	0.443147
Novel00416	1.52887	0.164359
LOC_Os09g36850	1.52908	0.167875
LOC_Os09g35980	1.52948	0.360886
LOC_Os04g14730	1.52976	0.53499
LOC_Os12g44070	1.53098	0.546666
LOC_Os10g25660	1.53149	0.389443
LOC_Os05g20100	1.53208	0.855202
LOC_Os01g72650	1.53246	0.698852
LOC_Os06g12620	1.53445	0.199557
LOC_Os06g39900	1.53449	0.554157
LOC_Os01g13130	1.53473	0.141018
LOC_Os02g26890	1.53488	0.336205
LOC_Os10g06600	1.53497	0.38389
Novel00610	1.5357	0.133365
LOC_Os10g34820	1.53682	0.722508
LOC_Os02g55380	1.53771	0.831537
LOC_Os02g50740	1.53788	0.0541527
LOC_Os11g10040	1.53796	0.621683
LOC_Os04g37510	1.53829	0.453442
Novel00255	1.53984	0.283144
LOC_Os01g58730	1.54085	0.683264
LOC_Os05g50830	1.54114	0.875163
LOC_Os12g42700	1.54131	0.118819
LOC_Os01g45060	1.54193	0.484073
LOC_Os07g20420	1.54257	0.383112
LOC_Os10g21470	1.54348	0.373325
LOC_Os01g28150	1.54405	0.66703
LOC_Os09g09290	1.54505	0.00275191
LOC_Os04g12480	1.54594	0.628807
LOC_Os04g33980	1.54679	0.535425
LOC_Os03g47920	1.54703	0.10039
LOC_Os02g55020	1.54785	0.608134
LOC_Os11g45410	1.54853	0.236652
LOC_Os07g04040	1.54864	0.396061
LOC_Os09g38450	1.55008	0.0175904
LOC_Os05g38219	1.55035	0.30759
LOC_Os02g20160	1.55043	0.29631
LOC_Os08g19310	1.55046	0.674376
LOC_Os07g49090	1.55259	0.1047
Novel00546	1.55351	0.625928
LOC_Os03g48230	1.55451	0.271573
LOC_Os04g54110	1.55528	0.282806
LOC_Os02g58210	1.55666	0.0385323
LOC_Os03g10460	1.5571	0.266839
LOC_Os01g10930	1.55894	0.301433
LOC_Os11g28940	1.5599	0.642961
LOC_Os10g02990	1.56181	0.122556
LOC_Os03g06730	1.56399	0.681448
LOC_Os02g16650	1.56474	0.808003
LOC_Os01g20880	1.56542	0.360204
LOC_Os02g01970	1.56557	0.442436
LOC_Os11g10330	1.56703	0.0943622
LOC_Os09g38010	1.56784	0.436402
LOC_Os06g42205	1.5679	0.216181
LOC_Os02g12910	1.56849	0.283103
LOC_Os01g46300	1.56906	0
LOC_Os09g34890	1.57024	0.318561
LOC_Os08g04400	1.57074	0.282387
LOC_Os01g01780	1.57092	0.59598
LOC_Os01g09310	1.57185	0.678196
LOC_Os10g38278	1.5721	0.787129
LOC_Os02g01550	1.57269	0.353512
LOC_Os08g30634	1.57422	0.917894
Novel00250	1.57424	0.270403
LOC_Os06g09410	1.57429	0.436114
LOC_Os09g24310	1.57624	0.657314
LOC_Os09g23220	1.5764	0.0552024
LOC_Os11g42010	1.57726	0.191346
Novel01265	1.57732	0.11393
LOC_Os01g11660	1.57759	0.618143
LOC_Os12g29350	1.57762	0.261292
LOC_Os04g33620	1.57829	0
LOC_Os06g06940	1.57838	0.149031
LOC_Os09g06530	1.58093	0.118212
LOC_Os03g22610	1.58167	0.458141
LOC_Os06g03050	1.58187	0.0479734
LOC_Os05g34280	1.58273	0.161158
Novel00129	1.58342	0.225151
LOC_Os01g42070	1.58384	0.102457
LOC_Os07g39820	1.58412	0
LOC_Os01g61910	1.58422	0.677907
LOC_Os09g13890	1.58476	0.293158
Novel00962	1.58534	0.495592
LOC_Os05g50150	1.58576	0.904798
Novel00774	1.58707	0.0439608
LOC_Os05g28440	1.58807	0.49429
LOC_Os05g25630	1.58845	0.239155
LOC_Os12g18100	1.58849	0.905366
LOC_Os11g20500	1.5898	0.603444
LOC_Os06g19540	1.59001	0.554459
LOC_Os06g04540	1.59077	0.144664
LOC_Os05g13400	1.59104	0.483562
LOC_Os03g15760	1.59162	0.488579
LOC_Os10g17100	1.59208	0.219407
LOC_Os03g05400	1.59404	0.253394
LOC_Os01g06050	1.59481	0.09096
LOC_Os04g48870	1.59593	0.44513
LOC_Os07g31470	1.59611	0.33477
LOC_Os03g40840	1.59748	0.217469
Novel00383	1.59811	0
Novel00152	1.59822	0.102766
LOC_Os09g17610	1.5992	0.394893
Novel00420	1.59949	0.632316
LOC_Os05g33760	1.60021	0.460426
LOC_Os03g39020	1.60063	0.158116
LOC_Os01g11220	1.60073	0.062095
LOC_Os01g47110	1.60076	0.575596
LOC_Os10g26060	1.60083	0.668
LOC_Os01g63500	1.60096	0
LOC_Os04g41140	1.60166	0.181563
LOC_Os06g13010	1.60167	0.491242
Novel00131	1.60238	0.653696
LOC_Os02g37950	1.60303	0.142783
LOC_Os07g14660	1.60351	0.123417
LOC_Os12g08550	1.60464	0.478733
LOC_Os07g47830	1.60482	0.01523
LOC_Os05g05820	1.60624	0.429448
LOC_Os09g37420	1.60685	0.0653064
LOC_Os01g43010	1.60712	0.318078
LOC_Os04g44924	1.60735	0.945826
LOC_Os09g25860	1.60825	0
LOC_Os01g29690	1.60842	0.313789
LOC_Os08g34160	1.60912	0.422158
Novel01070	1.61106	0.132032
LOC_Os06g43970	1.61125	0.413023
LOC_Os11g06310	1.61239	0.545217
LOC_Os04g40010	1.61403	0.128846
LOC_Os01g53560	1.61583	0.642181
LOC_Os02g52790	1.61592	0.0356792
Novel00485	1.61595	0.364049
LOC_Os03g03540	1.61653	0.668818
LOC_Os06g17950	1.61662	0.385884
LOC_Os05g10480	1.61667	0.950373
LOC_Os02g17370	1.6176	0
LOC_Os07g24160	1.61766	0.0885374
Novel00707	1.61795	0.545952
LOC_Os11g46960	1.61814	0.591062
LOC_Os03g02300	1.61845	0.75346
LOC_Os03g47730	1.62015	0.517977
LOC_Os12g26940	1.62111	0.251211
LOC_Os03g01470	1.62138	0.114365
LOC_Os01g22440	1.62161	0.223703
LOC_Os10g29514	1.6217	0.902966
LOC_Os01g13285	1.62387	0.661202
LOC_Os01g33090	1.62403	0.397317
LOC_Os07g36870	1.62505	0.216942
LOC_Os11g01480	1.62546	0.930213
LOC_Os03g08530	1.62551	0.116798
LOC_Os02g56930	1.6256	0.100226
LOC_Os06g17490	1.62644	0.0234624
LOC_Os04g46660	1.62698	0.0948191
LOC_Os10g35750	1.62703	0.0693852
LOC_Os10g36420	1.62706	0.0431728
LOC_Os07g01230	1.62716	0.178892
Novel00082	1.62719	0.396446
LOC_Os12g29480	1.62792	0.569887
LOC_Os04g53520	1.62933	0.256635
LOC_Os11g33250	1.6309	0.090392
LOC_Os03g53990	1.63111	0.911736
LOC_Os12g12950	1.63291	0.145629
LOC_Os03g20350	1.63315	0.486886
LOC_Os02g49986	1.63343	0.129596
LOC_Os08g26250	1.63346	0
LOC_Os07g35520	1.63427	0.112351
LOC_Os05g31910	1.63499	0.251403
LOC_Os06g40860	1.63529	0.340365
LOC_Os03g63510	1.63569	0.249307
LOC_Os12g12000	1.63661	0.0296344
LOC_Os07g30930	1.63713	0.337296
LOC_Os01g68440	1.63793	0.971492
LOC_Os08g10780	1.63802	0.766054
LOC_Os03g58650	1.63833	0.287442
LOC_Os04g28830	1.63895	0.420906
LOC_Os05g26040	1.64031	0.125803
LOC_Os02g38950	1.64284	0.562201
LOC_Os11g34910	1.64314	0.193351
LOC_Os09g04995	1.6432	0.169185
LOC_Os09g19300	1.64405	0.128823
LOC_Os03g48560	1.64519	0.724483
LOC_Os12g09300	1.6455	0.909045
LOC_Os04g04000	1.64557	0.622831
LOC_Os09g19160	1.64559	0.866241
LOC_Os09g36180	1.64588	0.201157
LOC_Os04g50960	1.64607	0.413067
LOC_Os01g74170	1.64643	0.228442
LOC_Os02g15360	1.6471	0.883746
LOC_Os12g24150	1.64753	0.179935
LOC_Os07g33210	1.64838	0.690579
LOC_Os03g08170	1.64897	0.984608
LOC_Os11g34440	1.64967	0.2941
LOC_Os02g47190	1.64993	0.796969
LOC_Os02g53120	1.65033	0.479555
LOC_Os05g10830	1.65165	0.311598
LOC_Os02g33780	1.65256	0.565791
LOC_Os01g60010	1.65297	0.347398
Novel00657	1.65337	0.0356792
Novel00237	1.65445	0.086423
LOC_Os01g57030	1.65504	0.120417
LOC_Os01g24920	1.65514	0.365283
LOC_Os04g43170	1.65547	0.953196
LOC_Os11g32930	1.65599	0.475547
LOC_Os02g09100	1.65632	0.153157
LOC_Os06g09420	1.6574	0.0967377
LOC_Os10g40990	1.65767	0.371701
LOC_Os06g47850	1.65806	0.597135
LOC_Os03g36560	1.65869	0.63964
LOC_Os01g28280	1.65979	0.244906
LOC_Os04g33700	1.66049	0.309661
LOC_Os04g10924	1.66056	0.377713
LOC_Os10g06580	1.66075	0.346588
LOC_Os07g35620	1.66336	0.706934
LOC_Os11g29380	1.6643	0.387234
LOC_Os05g51060	1.66459	0.419624
LOC_Os03g02290	1.66494	0.198331
LOC_Os07g05800	1.665	0.167118
Novel00586	1.66514	0.127426
LOC_Os08g11190	1.66522	0.736932
LOC_Os03g26350	1.66616	0.640906
LOC_Os01g51850	1.66742	0.423021
LOC_Os02g46210	1.67097	0.167831
LOC_Os05g02700	1.67101	0.160551
LOC_Os07g23150	1.67173	0.434525
LOC_Os06g38770	1.67227	0.336473
Novel00462	1.67324	0.266437
LOC_Os02g05950	1.67392	0.617748
LOC_Os06g05970	1.6751	0.0934706
LOC_Os10g39390	1.6764	0.630735
LOC_Os05g24570	1.67712	0.833646
Novel01035	1.67718	0.0539126
LOC_Os08g43450	1.67909	0.372542
LOC_Os01g13260	1.68075	0.4006
Novel01167	1.6809	0.0766399
LOC_Os04g45410	1.68099	0
LOC_Os01g31010	1.68121	0.0445514
LOC_Os07g10620	1.68152	0.870117
LOC_Os09g32270	1.68507	0.362664
LOC_Os12g01449	1.68531	0.2896
LOC_Os02g48550	1.68569	0.695763
LOC_Os01g59890	1.68609	0.319929
LOC_Os12g40390	1.68619	0.0744844
LOC_Os12g09190	1.68647	0.992299
LOC_Os06g45610	1.6876	0.887738
LOC_Os10g29630	1.68799	0.373882
Novel00404	1.68847	0.130072
LOC_Os06g49650	1.68851	0.180415
Novel00636	1.68857	0.599404
LOC_Os10g40660	1.6893	0.134358
LOC_Os02g56080	1.68943	0.51905
LOC_Os06g11650	1.69323	0.0436339
LOC_Os10g39710	1.69338	0.423359
LOC_Os06g24460	1.69506	0.0492713
LOC_Os10g36966	1.69706	0.942603
LOC_Os05g16430	1.69751	0.216792
LOC_Os04g40720	1.69967	0.322414
LOC_Os01g10060	1.70051	0.127618
LOC_Os09g11170	1.70137	0.07091
LOC_Os02g15740	1.70176	0.994197
Novel01249	1.70217	0.03085
LOC_Os11g43140	1.70222	0.289393
LOC_Os01g08710	1.70343	0.14442
LOC_Os01g66230	1.70521	0.421393
LOC_Os06g43304	1.70574	0.353128
LOC_Os12g14140	1.7063	0.129894
LOC_Os07g43450	1.70724	0.558141
LOC_Os02g06190	1.70867	0.888841
LOC_Os09g36950	1.70872	0.962799
LOC_Os10g25487	1.70878	0.290644
LOC_Os12g05170	1.70887	0.634423
LOC_Os01g06080	1.70935	0.232262
LOC_Os08g32140	1.71095	0.108726
LOC_Os02g30080	1.71186	0.442727
LOC_Os02g53384	1.71335	0.261263
LOC_Os01g02590	1.71387	0.970944
LOC_Os12g20380	1.71425	0.244428
LOC_Os03g45800	1.71431	0.697055
LOC_Os02g17460	1.71563	0.447984
LOC_Os08g41670	1.71613	0.300645
LOC_Os01g43860	1.717	0.148946
LOC_Os01g43500	1.71781	0.292073
Novel01241	1.7179	0.378704
LOC_Os05g37410	1.71792	0.65209
LOC_Os03g01442	1.71819	0.127605
LOC_Os08g39930	1.7182	0.408655
LOC_Os03g63810	1.71933	0.0587069
LOC_Os08g16580	1.71946	0.192161
Novel00595	1.72009	0.304466
LOC_Os06g39410	1.72066	0
LOC_Os01g34610	1.72189	0.364981
LOC_Os12g06330	1.72225	0.944601
LOC_Os03g41675	1.72289	0.0852461
LOC_Os12g05580	1.72319	0.0315173
LOC_Os03g61550	1.72386	0.580618
LOC_Os12g19180	1.72562	0.27898
LOC_Os01g32849	1.72565	0.110136
LOC_Os01g02600	1.72622	0.814813
LOC_Os07g44640	1.72647	0.218901
LOC_Os10g32900	1.72753	0.380577
Novel00443	1.72816	0.136033
LOC_Os06g33370	1.72848	0.827716
LOC_Os06g06920	1.72851	0.628676
LOC_Os07g34250	1.72944	0.24733
LOC_Os07g23900	1.7297	0.0776261
LOC_Os11g09130	1.73003	0.309465
LOC_Os09g32130	1.73073	0.501349
LOC_Os06g19160	1.73177	0.192999
LOC_Os09g29910	1.73218	0
LOC_Os06g45680	1.73283	0
Novel00490	1.73308	0.336297
LOC_Os04g17660	1.73426	0.281819
LOC_Os10g41220	1.73437	0.257568
LOC_Os03g57770	1.73442	0.28544
LOC_Os04g45960	1.73566	0.885714
LOC_Os08g06490	1.73709	0.634096
LOC_Os11g17380	1.73892	0.314655
LOC_Os11g06180	1.73985	0.380247
Novel00676	1.7412	0.0604825
LOC_Os12g02050	1.74154	0.943104
LOC_Os11g40390	1.74161	0.273219
LOC_Os02g48450	1.74192	0
LOC_Os11g06220	1.74241	0.437912
LOC_Os08g41600	1.74304	0.370974
LOC_Os12g34045	1.74361	0.788476
Novel00752	1.74383	0.432627
LOC_Os02g50330	1.74473	0.365357
LOC_Os05g07280	1.74484	0.10138
LOC_Os09g21160	1.74564	0.0608786
LOC_Os01g61620	1.74657	0.542255
LOC_Os08g31660	1.74667	0.414472
LOC_Os03g58120	1.74668	0.634396
LOC_Os07g34720	1.74707	0.593829
LOC_Os10g20830	1.74738	0
LOC_Os02g29290	1.74755	0.568635
LOC_Os10g13914	1.74804	0.163065
LOC_Os09g21802	1.74914	0.567083
LOC_Os12g40780	1.74917	0.320297
LOC_Os01g48710	1.74944	0.40458
LOC_Os08g21541	1.74946	0.371226
LOC_Os09g25865	1.75022	0.147619
LOC_Os06g08570	1.75043	0.251026
LOC_Os05g28170	1.75109	0.109414
LOC_Os10g34000	1.75146	0
LOC_Os03g24390	1.7522	0.270676
LOC_Os12g03740	1.75299	0.750122
LOC_Os05g39880	1.75571	0.133343
Novel00539	1.75672	0.440558
LOC_Os04g54350	1.75686	0.898838
LOC_Os03g52475	1.75753	0.365685
LOC_Os03g58490	1.75783	0.197547
LOC_Os04g09580	1.75999	0.291393
LOC_Os09g39580	1.76151	0.398815
LOC_Os07g02060	1.76294	0.118513
LOC_Os01g29600	1.76303	0.229956
LOC_Os12g06130	1.76325	0.809167
Novel00776	1.76446	0.145716
LOC_Os01g29780	1.76539	0.383057
LOC_Os06g08890	1.7664	0.539353
LOC_Os06g43875	1.76694	0.243845
LOC_Os01g54090	1.76768	0.411762
Novel00316	1.76939	0.567523
LOC_Os05g37670	1.76992	0.138103
LOC_Os10g32110	1.77044	0.425176
LOC_Os06g28720	1.77057	0.135373
Novel00321	1.77079	0.0667711
LOC_Os08g32110	1.77085	0.257904
LOC_Os10g02680	1.77141	0.0796837
LOC_Os07g05174	1.77151	0.286827
LOC_Os01g11210	1.77165	0.190725
LOC_Os12g20440	1.7746	0.670116
LOC_Os11g38520	1.77546	0.196635
LOC_Os04g13710	1.77714	0.0914532
LOC_Os01g12860	1.77769	0.425299
LOC_Os11g29840	1.77926	0.0953996
LOC_Os10g27090	1.77952	0.197788
LOC_Os01g47180	1.77981	0.428685
Novel01056	1.78093	0.215476
LOC_Os05g16640	1.78176	0.452156
LOC_Os12g25350	1.78191	0.251761
LOC_Os08g29580	1.78241	0.263475
Novel01117	1.78255	0.0376095
LOC_Os06g12960	1.78292	0.951293
LOC_Os06g34460	1.7841	0.886265
LOC_Os07g40910	1.78457	0.12122
LOC_Os01g19160	1.78571	0.128668
Novel01111	1.78626	0.41777
LOC_Os04g49490	1.78943	0.810025
LOC_Os09g38784	1.79096	0.771242
LOC_Os01g33760	1.79118	0.657959
LOC_Os01g54750	1.79119	0.300662
LOC_Os08g31110	1.79172	0.7382
LOC_Os09g37690	1.7923	0.0123283
LOC_Os01g42000	1.79289	0.604465
LOC_Os01g14060	1.79522	0.124205
LOC_Os10g42754	1.79774	0.33484
Novel00280	1.79923	0
LOC_Os03g40070	1.79978	0.253732
LOC_Os05g19390	1.80077	0.372295
LOC_Os07g34070	1.80276	0.38351
LOC_Os09g31438	1.80673	0
LOC_Os05g27590	1.80742	0
LOC_Os04g57730	1.80795	0.965927
LOC_Os01g52514	1.80814	0.277368
LOC_Os11g40230	1.8089	0.141278
LOC_Os06g20740	1.80891	0.14104
LOC_Os11g29520	1.80966	0.0826681
LOC_Os03g56700	1.80997	0
LOC_Os07g08050	1.80998	0.30184
LOC_Os03g32100	1.81081	0.392589
LOC_Os12g06660	1.81085	0.540369
LOC_Os07g42880	1.81156	0.771368
LOC_Os05g50750	1.81275	0.501378
LOC_Os10g08780	1.81633	0.291372
Novel00051	1.81709	0.212329
LOC_Os01g51450	1.81762	0.0474936
Novel00727	1.81897	0.234791
LOC_Os01g28730	1.82002	0.8542
LOC_Os08g23600	1.82048	0.857224
LOC_Os11g14050	1.8218	0.269849
LOC_Os12g21760	1.82466	0.905431
LOC_Os03g02460	1.82488	0.66914
LOC_Os04g34380	1.82526	0.650724
LOC_Os11g26350	1.82556	0.420983
Novel00334	1.82685	0.473449
LOC_Os02g47810	1.82689	0.955654
LOC_Os04g15840	1.82897	0
LOC_Os12g43000	1.82913	0.644762
LOC_Os07g18154	1.82938	0.25391
LOC_Os01g34100	1.82949	0.295932
LOC_Os01g35030	1.83038	0.232449
LOC_Os06g14630	1.83083	0
LOC_Os08g09820	1.83102	0.37323
LOC_Os06g23360	1.83122	0.459444
LOC_Os04g14304	1.83247	0.0374521
LOC_Os02g02800	1.8325	0.371709
LOC_Os11g14020	1.83342	0.0950467
LOC_Os10g03720	1.83367	0
LOC_Os06g22100	1.83466	0.367761
Novel00713	1.83524	0.205213
LOC_Os01g09384	1.83663	0.0626484
LOC_Os10g31050	1.83751	0.149202
LOC_Os01g63240	1.83801	0.29772
LOC_Os01g61690	1.83822	0.382645
LOC_Os05g10580	1.83832	0.193981
LOC_Os12g17530	1.83862	0
LOC_Os04g44600	1.84121	0.496333
LOC_Os06g04080	1.84201	0.445247
LOC_Os03g03560	1.84271	0.119784
Novel00565	1.84299	0.148409
LOC_Os11g04960	1.84349	0.645649
LOC_Os06g05010	1.8438	0.144467
LOC_Os03g10170	1.84427	0.391341
LOC_Os06g47910	1.84445	0.547212
LOC_Os01g57610	1.84476	0.120415
LOC_Os10g10700	1.84537	0.0466538
LOC_Os04g48380	1.84577	0.567562
LOC_Os08g39610	1.84712	0.636049
Novel00412	1.84743	0.364692
LOC_Os06g22450	1.84775	0
LOC_Os02g05686	1.84846	0.26702
Novel00398	1.84855	0.186214
LOC_Os07g01470	1.84894	0.706013
LOC_Os11g45250	1.84921	0.310924
LOC_Os04g31430	1.84939	0
LOC_Os01g16060	1.85002	0.0933484
LOC_Os10g34310	1.85031	0.617989
LOC_Os01g52304	1.85103	0.796934
LOC_Os11g32620	1.8512	0.160534
LOC_Os05g09420	1.85167	0.533356
LOC_Os01g02770	1.85467	0.129584
LOC_Os02g46970	1.85475	0.140052
LOC_Os06g28960	1.85481	0
LOC_Os08g06060	1.85485	0.884164
LOC_Os07g40470	1.85499	0.108514
LOC_Os01g04170	1.85562	0.0419797
LOC_Os02g19890	1.85699	0.748709
LOC_Os01g37670	1.85723	0.933272
LOC_Os05g15620	1.8577	0.47326
LOC_Os04g20880	1.85814	0.693763
LOC_Os12g40774	1.85877	0.0579265
LOC_Os01g72660	1.85975	0.245943
LOC_Os09g08620	1.86036	0.436829
LOC_Os11g04600	1.86074	0.0195296
LOC_Os10g11500	1.86122	0.723576
Novel00373	1.863	0.126683
LOC_Os11g29740	1.86363	0.732915
LOC_Os11g16530	1.8637	0.527403
LOC_Os04g20330	1.86431	0.0107358
LOC_Os07g36460	1.86431	0.184922
LOC_Os07g35810	1.86501	0.122619
LOC_Os05g31040	1.86526	0.448113
LOC_Os05g49040	1.86541	0.0757705
LOC_Os03g06370	1.86623	0.578797
LOC_Os11g30370	1.86699	0.797641
LOC_Os07g10880	1.86751	0.0382124
LOC_Os08g36380	1.86752	0.0644189
LOC_Os03g01600	1.86804	0.583035
LOC_Os03g50420	1.8694	0.0142749
LOC_Os12g04130	1.86962	0.0181169
LOC_Os02g05365	1.86987	0.667107
LOC_Os01g49024	1.86998	0.119602
LOC_Os12g02350	1.87119	0.156666
LOC_Os08g17784	1.87202	0.434042
LOC_Os05g43800	1.87205	0.824091
LOC_Os03g55770	1.87282	0.881912
LOC_Os03g29340	1.87336	0.145041
LOC_Os02g18370	1.8745	0.541786
Novel00924	1.87514	0.197335
LOC_Os12g02540	1.8753	0.793951
LOC_Os03g05040	1.87627	0.45795
LOC_Os01g64330	1.87651	0.507611
LOC_Os02g58400	1.87675	0.105058
LOC_Os01g19750	1.87816	0.439841
LOC_Os05g25320	1.88025	0.610566
LOC_Os01g65610	1.88051	0.730203
LOC_Os11g38450	1.88075	0.690779
LOC_Os04g28040	1.88103	0.201437
LOC_Os01g10140	1.88158	0.636484
Novel00204	1.88185	0.343916
LOC_Os05g16664	1.88233	0.334307
LOC_Os08g45130	1.88271	0.191245
LOC_Os01g56870	1.88392	0.127448
LOC_Os01g54424	1.88402	0.285358
Novel01223	1.88506	0.209261
LOC_Os02g17780	1.88699	0.575896
LOC_Os06g13640	1.88706	0.344657
LOC_Os01g33230	1.88888	0.836406
LOC_Os03g47560	1.89227	0.463917
LOC_Os01g45020	1.89259	0.474349
LOC_Os01g70250	1.89267	0.33695
LOC_Os07g33540	1.89269	0.176787
LOC_Os03g08030	1.89351	0.137994
LOC_Os04g35160	1.89467	0.773901
LOC_Os01g64410	1.89484	0.0509183
Novel00779	1.89551	0.130236
LOC_Os09g37070	1.89561	0.671576
LOC_Os03g02939	1.89561	0.0164516
LOC_Os11g04160	1.8965	0.62612
LOC_Os01g01580	1.89688	0.420848
LOC_Os04g12080	1.89738	0.237597
LOC_Os04g13980	1.8977	0.287313
LOC_Os09g37410	1.89822	0.271556
LOC_Os01g28650	1.89873	0.538918
LOC_Os06g19820	1.89937	0.139601
LOC_Os06g03040	1.90191	0
LOC_Os11g05690	1.90222	0.528046
LOC_Os11g02030	1.90263	0.257327
Novel00683	1.903	0.0938321
LOC_Os12g13174	1.90359	0.217445
LOC_Os03g19570	1.90398	0.325617
LOC_Os01g29104	1.90517	0.262289
LOC_Os03g47564	1.90572	0.429451
LOC_Os03g53580	1.90587	0.155079
LOC_Os01g71720	1.90617	0.0417734
Novel00563	1.9076	0.470511
LOC_Os05g33920	1.91058	0.509278
LOC_Os12g38230	1.91133	0
LOC_Os08g05560	1.91136	0.924245
LOC_Os03g22130	1.91148	0.323714
Novel00192	1.91567	0.260194
LOC_Os02g17760	1.91591	0.406023
LOC_Os03g46250	1.91597	0.397632
LOC_Os02g34960	1.91664	0.263009
Novel00622	1.91782	0.188099
LOC_Os12g03170	1.91792	0.362256
LOC_Os09g28040	1.91808	0.973933
LOC_Os04g39520	1.9185	0.817512
LOC_Os09g37510	1.91909	0.348681
LOC_Os12g44160	1.92224	0.661856
LOC_Os07g01770	1.92299	0.110217
LOC_Os07g12600	1.92366	0.159108
LOC_Os10g04429	1.92425	0.05705
LOC_Os11g20370	1.92443	0.0448221
LOC_Os09g09800	1.92475	0.325873
LOC_Os04g01650	1.92507	0.561534
LOC_Os05g18280	1.92604	0
LOC_Os01g11480	1.92625	0.0429433
LOC_Os09g29360	1.92631	0.535928
LOC_Os02g19200	1.92655	0.968219
LOC_Os06g39680	1.92841	0.94242
LOC_Os05g01010	1.92864	0.462133
LOC_Os05g01630	1.9311	0.489346
LOC_Os05g12130	1.93162	0.0814995
LOC_Os01g18060	1.93332	0.0680946
Novel00372	1.9342	0.344675
LOC_Os05g45230	1.93512	0.555787
LOC_Os03g59650	1.93524	0.081927
LOC_Os01g69070	1.93562	0.207918
LOC_Os11g36030	1.93647	0.544948
LOC_Os10g07080	1.93654	0.402565
LOC_Os01g60800	1.93711	0.617515
LOC_Os07g06970	1.93876	0.146778
Novel00306	1.9395	0.0902255
LOC_Os02g46370	1.94074	0.233053
LOC_Os06g04340	1.94087	0.510517
LOC_Os05g06680	1.94151	0.284553
LOC_Os09g29790	1.94218	0.457012
LOC_Os05g03972	1.94363	0.390397
LOC_Os06g28680	1.94478	0.247855
LOC_Os01g58530	1.94696	0.588204
LOC_Os11g37850	1.94741	0.0794551
LOC_Os04g43300	1.94768	0.856236
LOC_Os05g49250	1.95095	0.480101
LOC_Os09g12270	1.95171	0.590152
LOC_Os05g37350	1.95184	0.305296
LOC_Os02g05620	1.95283	0.0472713
LOC_Os02g58370	1.95337	0.105409
LOC_Os11g05180	1.95347	0.100798
LOC_Os01g23850	1.9556	0.326573
LOC_Os01g58910	1.95653	0.126875
LOC_Os08g34640	1.95842	0.701907
Novel00063	1.96027	0.21696
LOC_Os03g19990	1.96043	0.215016
LOC_Os08g39740	1.96104	0.753546
Novel00479	1.96123	0.541244
LOC_Os09g15644	1.96439	0.425963
LOC_Os01g13140	1.96441	0
LOC_Os01g17300	1.96603	0.0413093
LOC_Os04g24220	1.96607	0.217063
LOC_Os04g48760	1.96639	0.048824
LOC_Os11g27795	1.96854	0.166587
LOC_Os03g01520	1.96885	0.807692
LOC_Os02g10490	1.96983	0.745846
LOC_Os03g46300	1.97036	0.107211
LOC_Os05g12550	1.97196	0.427158
LOC_Os05g04540	1.97301	0.16348
LOC_Os02g56334	1.97919	0.568859
LOC_Os03g15440	1.98005	0.360311
LOC_Os05g05730	1.9809	0.957896
LOC_Os04g47010	1.98091	0.0517683
LOC_Os05g37340	1.98106	0.136662
LOC_Os01g52830	1.9819	0.630838
Novel00492	1.98225	0.067092
LOC_Os12g23040	1.9824	0.256369
LOC_Os02g48220	1.98256	0.763252
LOC_Os05g40910	1.9839	0.604791
LOC_Os06g05190	1.98445	0.472606
LOC_Os09g13680	1.98476	0.199185
LOC_Os03g19170	1.9853	0.0830788
LOC_Os06g46434	1.98645	0.293925
LOC_Os02g01890	1.9876	0.849493
LOC_Os02g12100	1.98787	0.370854
LOC_Os04g30240	1.98795	0.51695
LOC_Os04g40560	1.98822	0.437113
LOC_Os07g41570	1.99056	0.193886
LOC_Os02g44680	1.99112	0.159482
Novel01163	1.99343	0.0220889
LOC_Os05g06300	1.99374	0.696189
LOC_Os06g01972	1.99457	0.0438998
LOC_Os04g15800	1.99557	0.0400339
LOC_Os09g33830	1.99613	0.361993
LOC_Os06g10750	1.99757	0.681912
LOC_Os12g12664	1.99861	0.293728
Novel00003	1.99883	0.28506
LOC_Os10g39489	1.99918	0.519539
LOC_Os11g24620	2.00001	0.369983
LOC_Os03g21050	2.00066	0.725531
LOC_Os03g60180	2.00073	0.267744
LOC_Os07g29770	2.00186	0.909843
Novel00663	2.00271	0.135902
LOC_Os02g16560	2.00319	0.778395
Novel00762	2.00536	0.130227
Novel00240	2.0064	0.557856
LOC_Os03g10680	2.00647	0.576035
LOC_Os04g47580	2.00686	0.380249
LOC_Os02g18780	2.00791	0.429088
LOC_Os03g08680	2.00907	0.645773
LOC_Os07g14370	2.00951	0.312159
LOC_Os02g20500	2.01098	0.148695
Novel01006	2.01192	0.128522
Novel00593	2.01249	0.468241
LOC_Os10g28510	2.01503	0.218568
LOC_Os11g40400	2.01654	0.528945
LOC_Os08g02670	2.01832	0.256827
LOC_Os12g40860	2.01858	0.380567
LOC_Os06g03676	2.01941	0.692549
LOC_Os07g45360	2.01956	0.848468
LOC_Os05g34790	2.02	0
LOC_Os08g34130	2.02093	0.229283
LOC_Os05g13560	2.02125	0.0724397
Novel00952	2.02287	0.254061
LOC_Os10g39970	2.02467	0.119693
LOC_Os09g21370	2.02613	0.239394
LOC_Os01g68260	2.02642	0.25603
LOC_Os07g03110	2.03403	0.573533
LOC_Os03g37320	2.03467	0.687631
LOC_Os01g01380	2.03485	0.412046
LOC_Os01g15039	2.03498	0.28909
LOC_Os01g42210	2.03524	0.147517
LOC_Os03g11600	2.03542	0
LOC_Os08g27650	2.03819	0.775508
LOC_Os02g34900	2.03918	0.0937501
LOC_Os04g59370	2.03923	0.312294
LOC_Os04g22900	2.03971	0.00519174
LOC_Os07g45790	2.04012	0.10925
LOC_Os01g03410	2.04047	0.581161
LOC_Os12g17090	2.04225	0.682855
Novel00508	2.04295	0.517933
LOC_Os07g09384	2.043	0.112257
LOC_Os04g57900	2.04302	0.369346
LOC_Os11g15470	2.0461	0.905967
LOC_Os10g37680	2.04652	0.936201
LOC_Os06g49920	2.04718	0.67324
LOC_Os06g10840	2.04738	0.106245
LOC_Os06g08560	2.04758	0.859978
LOC_Os04g55280	2.05148	0.610875
LOC_Os02g27190	2.05196	0.69403
LOC_Os10g28970	2.05199	0.114931
LOC_Os10g28440	2.05288	0.0137775
LOC_Os03g51230	2.05372	0.323108
LOC_Os02g14490	2.05482	0.566382
LOC_Os01g57540	2.05483	0.603948
LOC_Os03g61080	2.05522	0.318487
LOC_Os07g26900	2.058	0
LOC_Os08g28850	2.05847	0.129592
LOC_Os03g27930	2.06165	0.253412
LOC_Os03g01160	2.06314	0.579935
LOC_Os10g33430	2.06318	0.793527
LOC_Os07g09890	2.06323	0.296741
LOC_Os11g37300	2.06359	0.976171
LOC_Os04g16820	2.0639	0.539317
LOC_Os05g04660	2.0644	0.462572
LOC_Os06g19420	2.0644	0.160351
LOC_Os08g10130	2.06855	0.329646
LOC_Os09g06570	2.07049	0.281641
LOC_Os03g31880	2.07089	0.0313746
LOC_Os08g35319	2.07266	0.674402
LOC_Os06g25520	2.07379	0.169334
LOC_Os08g37270	2.07507	0.617203
LOC_Os04g01990	2.07626	0.835575
LOC_Os06g46550	2.07696	0.127016
LOC_Os04g20960	2.07698	0.476762
Novel00730	2.07712	0.337685
Novel00925	2.07751	0.615188
LOC_Os03g11680	2.07772	0.0336867
Novel00065	2.07775	0.307899
Novel00831	2.0789	0.273033
LOC_Os06g28530	2.07971	0.896097
LOC_Os02g04400	2.08049	0.447859
LOC_Os04g49140	2.08385	0.164239
LOC_Os01g04250	2.08475	0.131082
LOC_Os08g33800	2.08548	0.0343567
LOC_Os07g39090	2.08625	0.365333
LOC_Os12g12765	2.0871	0.546729
LOC_Os04g53820	2.08912	0.264367
LOC_Os10g29760	2.08955	0
LOC_Os07g02140	2.08977	0.137451
LOC_Os03g39660	2.09035	0.530338
LOC_Os01g11250	2.09077	0.673189
LOC_Os07g06960	2.09308	0.347661
LOC_Os09g25560	2.09347	0.76229
LOC_Os05g51800	2.09433	0
LOC_Os03g03650	2.09504	0.135717
LOC_Os11g04970	2.09539	0.783616
LOC_Os06g11410	2.0957	0.0954062
LOC_Os05g45760	2.09591	0.429103
LOC_Os06g41710	2.096	0.193183
LOC_Os02g48880	2.09635	0.573606
LOC_Os04g41238	2.09652	0.864711
LOC_Os05g36970	2.09717	0
LOC_Os12g16480	2.09949	0.880746
LOC_Os07g38020	2.10111	0
LOC_Os05g03060	2.10143	0.258304
LOC_Os02g24150	2.10208	0.638132
LOC_Os11g05470	2.10277	0.408808
LOC_Os06g05368	2.10288	0.540059
LOC_Os02g30140	2.10368	0.753188
LOC_Os05g40920	2.10418	0.25302
LOC_Os12g13270	2.10467	0.229811
Novel00943	2.10494	0.290132
LOC_Os12g18680	2.10504	0.25424
Novel00503	2.10555	0.542969
LOC_Os01g66860	2.10632	0.470553
LOC_Os01g22780	2.10836	0.0545018
Novel00457	2.10849	0.317568
LOC_Os04g20180	2.10868	0.729305
LOC_Os09g02300	2.10941	0.131123
LOC_Os04g30200	2.10976	0.54138
LOC_Os06g03165	2.11012	0.421151
LOC_Os06g05640	2.11022	0.168515
LOC_Os09g37394	2.11059	0.0582247
LOC_Os10g35180	2.11172	0.105966
LOC_Os06g36680	2.11218	0
LOC_Os09g35740	2.11344	0.054584
Novel00706	2.11583	0.123525
LOC_Os01g15910	2.11592	0.0812754
LOC_Os01g59110	2.11729	0.699342
LOC_Os11g10340	2.12117	0.52331
Novel00848	2.12214	0.224245
LOC_Os09g25990	2.12233	0.643203
LOC_Os06g02200	2.12233	0.274774
LOC_Os02g05370	2.12345	0.440746
LOC_Os11g37200	2.12691	0.891856
LOC_Os04g41110	2.12711	0.928515
LOC_Os01g59560	2.12747	0.788321
LOC_Os03g48610	2.12798	0.133982
LOC_Os06g46990	2.12811	0.0636574
LOC_Os02g31280	2.12885	0.0744844
LOC_Os11g07830	2.12931	0.0529697
LOC_Os01g68230	2.12931	0.137351
LOC_Os01g15860	2.13015	0.846449
LOC_Os06g07878	2.13054	0.965544
LOC_Os10g04180	2.13114	0.142113
LOC_Os12g08030	2.13148	0.529241
LOC_Os05g37980	2.13212	0.381885
Novel01232	2.13568	0.136147
LOC_Os03g25930	2.13721	0.074486
LOC_Os07g31130	2.13763	0.335311
LOC_Os06g19370	2.13952	0.380746
LOC_Os11g07890	2.14131	0.440709
LOC_Os05g39580	2.1415	0.49475
LOC_Os03g11290	2.14361	0.866948
LOC_Os11g13710	2.14389	0.0735163
Novel01074	2.14432	0.398356
LOC_Os02g19990	2.14989	0.281117
LOC_Os01g01940	2.15221	0.2532
LOC_Os12g22120	2.15222	0.0338686
LOC_Os08g43010	2.15245	0.677074
LOC_Os01g62584	2.15308	0.67928
LOC_Os02g45570	2.15367	0.0566376
Novel00548	2.15407	0.30246
LOC_Os04g35500	2.15464	0.121371
LOC_Os07g38460	2.15468	0.407401
LOC_Os03g19820	2.15515	0
LOC_Os10g19334	2.15628	0.0291751
LOC_Os11g37400	2.15646	0.23865
LOC_Os02g15704	2.15696	0.267558
LOC_Os02g05810	2.15714	0.556155
LOC_Os11g37390	2.15745	0.265996
LOC_Os01g22000	2.15833	0.651968
LOC_Os08g40890	2.16203	0.463231
LOC_Os05g32830	2.16448	0.619325
LOC_Os01g67390	2.16493	0.0120544
LOC_Os01g49660	2.1662	0.953462
LOC_Os11g05450	2.16783	0.134415
LOC_Os11g32410	2.16811	0.221128
LOC_Os04g24430	2.16918	0.966568
Novel00684	2.17098	0.669246
LOC_Os09g34030	2.17208	0.466666
LOC_Os08g03420	2.17564	0.313114
LOC_Os10g18070	2.17742	0.373714
LOC_Os01g54370	2.17991	0.48022
LOC_Os05g48610	2.18115	0.697384
LOC_Os03g16812	2.18181	0.63867
LOC_Os12g31810	2.1848	0.318578
LOC_Os01g54440	2.18583	0.438298
LOC_Os11g21930	2.18721	0
LOC_Os04g25140	2.18778	0.0273375
LOC_Os01g43880	2.18915	0
LOC_Os07g09590	2.18954	0.0247315
LOC_Os03g19120	2.19008	0.0576575
LOC_Os10g41060	2.19068	0.184674
LOC_Os07g01840	2.19146	0.114271
LOC_Os05g50654	2.19264	0.275075
LOC_Os05g14940	2.19276	0.227198
LOC_Os04g58040	2.19284	0.590369
LOC_Os01g43230	2.19336	0.0696548
LOC_Os10g11870	2.1946	0.439513
LOC_Os10g03780	2.1949	0.165711
Novel00537	2.19529	0.346677
Novel00671	2.19609	0.259516
LOC_Os03g30050	2.19705	0.335879
LOC_Os01g11400	2.19725	0.0781475
LOC_Os10g13630	2.19728	0.48504
LOC_Os01g37490	2.19739	0.0648571
LOC_Os08g09370	2.19815	0.0899802
LOC_Os12g17680	2.19893	0.0836316
LOC_Os08g37290	2.19902	0.498277
LOC_Os10g04770	2.19923	0.0784691
LOC_Os03g56180	2.20141	0.22826
LOC_Os04g20400	2.20239	0.0683069
LOC_Os06g33170	2.20311	0.204246
LOC_Os08g35948	2.2032	0.824407
LOC_Os12g16670	2.20386	0.634742
LOC_Os11g05320	2.20451	0.0323774
LOC_Os01g07900	2.2063	0.378183
LOC_Os06g47250	2.20701	0.035552
LOC_Os11g37050	2.20784	0.508965
LOC_Os05g38984	2.21109	0.42677
LOC_Os12g38440	2.21204	0.257174
LOC_Os07g37640	2.21467	0.732984
Novel00910	2.21601	0.737179
LOC_Os11g32870	2.2162	0.167895
LOC_Os05g51440	2.21701	0.635078
LOC_Os02g35460	2.21746	0.645305
LOC_Os08g13330	2.21825	0.652285
LOC_Os07g04890	2.21841	0.107038
LOC_Os12g02640	2.21999	0.153985
LOC_Os06g41720	2.21999	0.127772
LOC_Os08g26840	2.22155	0.544467
LOC_Os12g27025	2.22176	0
LOC_Os04g56170	2.22199	0.711113
LOC_Os02g31924	2.22331	0.92621
LOC_Os09g10560	2.22383	0
LOC_Os11g37660	2.22426	0.376232
LOC_Os01g24210	2.22527	0.277178
Novel00850	2.22617	0.419866
LOC_Os01g73290	2.22641	0
LOC_Os04g54002	2.22692	0.338206
LOC_Os04g11890	2.2283	0.141398
Novel00313	2.22869	0.568039
LOC_Os03g16718	2.22936	0.260942
LOC_Os04g42130	2.23619	0.231994
LOC_Os02g01710	2.23684	0.391761
LOC_Os02g56540	2.23718	0.0256808
LOC_Os12g10604	2.23719	0.250606
LOC_Os04g52920	2.23736	0.0757175
LOC_Os03g26930	2.23755	0.190101
LOC_Os12g32470	2.24093	0.0917103
[truncated: 3,191 more rows]
