# Supplementary material for: Transcriptome analysis of two contrasting rice cultivars during alkaline stress
Source: Sci Rep. 2018 Jun 25;8:9586. doi: 10.1038/s41598-018-27940-x (PMC6018505; doi:10.1038/s41598-018-27940-x)
Supplement: Supplementary file 3 — Supplementary Table S4 [file 41598_2018_27940_MOESM3_ESM.xlsx]

## Sheet: Sheet1
Transcriptome analysis of two contrasting rice cultivars during alkaline stress
Ning Li*, Hualong Liu*, Jian Sun*, Hongliang Zheng, Jingguo Wang, Luomiao Yang, Hongwei Zhao & Detang Zou
Table S4. Novel transcripts were detected in the RAR, SAR and CAR
novel transcripts in RAR	novel transcripts in SAR	novel transcripts in CAR
Novel00216	Novel00011	Novel00006
Novel00393	Novel00013	Novel00009
Novel00647	Novel00014	Novel00015
	Novel00018	Novel00110
	Novel00019	Novel00116
	Novel00025	Novel00143
	Novel00031	Novel00167
	Novel00035	Novel00181
	Novel00037	Novel00198
	Novel00048	Novel00206
	Novel00050	Novel00207
	Novel00055	Novel00323
	Novel00056	Novel00331
	Novel00069	Novel00342
	Novel00070	Novel00355
	Novel00075	Novel00388
	Novel00076	Novel00437
	Novel00081	Novel00699
	Novel00084	Novel00729
	Novel00085	Novel00742
	Novel00094	Novel00748
	Novel00096	Novel00780
	Novel00098	Novel00812
	Novel00100	Novel00840
	Novel00111	Novel00950
	Novel00115	Novel00961
	Novel00123	Novel00976
	Novel00125	Novel01125
	Novel00128	Novel01134
	Novel00139	Novel01172
	Novel00140	Novel01193
	Novel00141	Novel01268
	Novel00146
	Novel00151
	Novel00155
	Novel00164
	Novel00165
	Novel00169
	Novel00170
	Novel00171
	Novel00173
	Novel00178
	Novel00180
	Novel00182
	Novel00183
	Novel00186
	Novel00190
	Novel00194
	Novel00195
	Novel00210
	Novel00213
	Novel00215
	Novel00218
	Novel00220
	Novel00221
	Novel00225
	Novel00227
	Novel00231
	Novel00232
	Novel00234
	Novel00237
	Novel00243
	Novel00252
	Novel00265
	Novel00267
	Novel00286
	Novel00287
	Novel00290
	Novel00291
	Novel00292
	Novel00296
	Novel00297
	Novel00300
	Novel00301
	Novel00304
	Novel00307
	Novel00308
	Novel00312
	Novel00314
	Novel00319
	Novel00320
	Novel00321
	Novel00324
	Novel00327
	Novel00332
	Novel00335
	Novel00359
	Novel00361
	Novel00367
	Novel00370
	Novel00373
	Novel00382
	Novel00383
	Novel00384
	Novel00390
	Novel00397
	Novel00400
	Novel00402
	Novel00404
	Novel00413
	Novel00418
	Novel00433
	Novel00438
	Novel00448
	Novel00450
	Novel00453
	Novel00475
	Novel00481
	Novel00486
	Novel00489
	Novel00492
	Novel00493
	Novel00497
	Novel00501
	Novel00502
	Novel00504
	Novel00506
	Novel00507
	Novel00517
	Novel00519
	Novel00520
	Novel00525
	Novel00531
	Novel00551
	Novel00552
	Novel00555
	Novel00556
	Novel00566
	Novel00571
	Novel00572
	Novel00574
	Novel00575
	Novel00576
	Novel00579
	Novel00580
	Novel00598
	Novel00599
	Novel00603
	Novel00615
	Novel00619
	Novel00621
	Novel00622
	Novel00628
	Novel00630
	Novel00632
	Novel00640
	Novel00641
	Novel00650
	Novel00654
	Novel00657
	Novel00668
	Novel00669
	Novel00676
	Novel00677
	Novel00683
	Novel00685
	Novel00692
	Novel00693
	Novel00700
	Novel00703
	Novel00706
	Novel00719
	Novel00722
	Novel00726
	Novel00739
	Novel00745
	Novel00749
	Novel00753
	Novel00764
	Novel00765
	Novel00772
	Novel00773
	Novel00774
	Novel00775
	Novel00782
	Novel00785
	Novel00792
	Novel00796
	Novel00800
	Novel00805
	Novel00808
	Novel00809
	Novel00814
	Novel00815
	Novel00816
	Novel00821
	Novel00832
	Novel00851
	Novel00860
	Novel00863
	Novel00866
	Novel00867
	Novel00869
	Novel00870
	Novel00873
	Novel00876
	Novel00883
	Novel00893
	Novel00894
	Novel00895
	Novel00908
	Novel00909
	Novel00911
	Novel00913
	Novel00919
	Novel00921
	Novel00926
	Novel00927
	Novel00930
	Novel00933
	Novel00935
	Novel00938
	Novel00939
	Novel00940
	Novel00949
	Novel00959
	Novel00963
	Novel00965
	Novel00971
	Novel00972
	Novel00974
	Novel00977
	Novel00983
	Novel00984
	Novel00985
	Novel00988
	Novel00991
	Novel00992
	Novel00997
	Novel01000
	Novel01001
	Novel01006
	Novel01014
	Novel01019
	Novel01021
	Novel01022
	Novel01029
	Novel01035
	Novel01043
	Novel01045
	Novel01052
	Novel01057
	Novel01063
	Novel01069
	Novel01072
	Novel01075
	Novel01077
	Novel01079
	Novel01081
	Novel01082
	Novel01085
	Novel01092
	Novel01096
	Novel01099
	Novel01102
	Novel01105
	Novel01118
	Novel01129
	Novel01138
	Novel01140
	Novel01145
	Novel01147
	Novel01148
	Novel01149
	Novel01151
	Novel01152
	Novel01157
	Novel01158
	Novel01163
	Novel01167
	Novel01175
	Novel01178
	Novel01181
	Novel01188
	Novel01195
	Novel01199
	Novel01200
	Novel01209
	Novel01213
	Novel01214
	Novel01219
	Novel01221
	Novel01231
	Novel01232
	Novel01233
	Novel01234
	Novel01240
	Novel01249
	Novel01251
	Novel01255
	Novel01263
	Novel01264
	Novel01266
	Novel01270
	Novel01272
	Novel01273
	Novel01277
	ChrSy.fgenesh.gene.25
	ChrSy.fgenesh.gene.32
	ChrSy.fgenesh.gene.37
	ChrSy.fgenesh.gene.47
