# Supplementary material for: Transcriptome analysis of two contrasting rice cultivars during alkaline stress
Source: Sci Rep. 2018 Jun 25;8:9586. doi: 10.1038/s41598-018-27940-x (PMC6018505; doi:10.1038/s41598-018-27940-x)
Supplement: Supplementary file 4 — Supplementary Table S5 [file 41598_2018_27940_MOESM4_ESM.xlsx]

## Sheet: RAR
Transcriptome analysis of two contrasting rice cultivars during alkaline stress
Ning Li*, Hualong Liu*, Jian Sun*, Hongliang Zheng, Jingguo Wang, Luomiao Yang, Hongwei Zhao & Detang Zou
Table S5. 962 IAR genes were detected in the RAR, SAR and CAR
Note: Shift 1, 2and 3 represent RAR, SAR and CAR, respectively.
Gene_id	readcount_CDT	readcount_WDT	log2FoldChange	pval	padj	significant	readcount_WDT	readcount_WD	log2FoldChange	pval	padj	significant
LOC_Os10g42780	65.0171	8.00571	3.0217	0.15525	0.76105	FALSE	8.43535	487.244	-5.8521	4.075e-07	0.00054765	TRUE
LOC_Os08g04210	620.706	675.07	-0.12113	0.85843	1	FALSE	714.424	20.2891	5.138	9.5299e-06	0.005203	TRUE
LOC_Os01g08380	340.478	1470.61	-2.1108	0.0035181	0.091906	FALSE	1555.9	34.3577	5.501	1.4572e-06	0.0015912	TRUE
LOC_Os02g33000	189.504	133.685	0.5034	0.52596	1	FALSE	141.507	2.75369	5.6834	8.9536e-06	0.0051288	TRUE
LOC_Os11g47520	890.786	1580.88	-0.82758	0.51941	1	FALSE	1675.74	30.1899	5.7946	2.2667e-07	0.00036001	TRUE
LOC_Os12g35950	1.50261	393.139	-8.0314	9.3361e-10	1.348e-07	TRUE	417.085	7.00297	5.8962	2.9436e-06	0.002449	TRUE
Novel00393	0.506313	258.89	-8.9981	1.0032e-06	8.2596e-05	TRUE	275.211	4.34826	5.984	0.0001182	0.023337	TRUE
LOC_Os11g18670	5.50296	52.9079	-3.2652	0.00042838	0.017575	TRUE	56.0374	0.562585	6.6382	2.5989e-05	0.0099792	TRUE
LOC_Os04g25900	0	411.551	#NAME?	5.3953e-13	1.4125e-10	TRUE	437.746	4.39341	6.6386	2.7352e-07	0.00039823	TRUE
LOC_Os03g64260	390.29	1211.96	-1.6347	0.10037	0.64891	FALSE	1288.31	11.9102	6.7571	1.2505e-08	4.3695e-05	TRUE
LOC_Os01g21135	213.598	288.023	-0.43129	0.82745	1	FALSE	305.471	2.71973	6.8114	3.7099e-07	0.00051852	TRUE
LOC_Os05g50940	230.401	248.299	-0.10793	0.87649	1	FALSE	263.52	1.75278	7.2321	4.4429e-08	0.0001066	TRUE
LOC_Os06g42120	154.326	145.339	0.086566	0.74544	1	FALSE	154.408	0.891921	7.4356	1.4281e-07	0.00026263	TRUE
LOC_Os12g37320	556.363	45.9145	3.599	0.30677	0.93522	FALSE	48.4687	0.250229	7.5977	2.5424e-05	0.0099792	TRUE
LOC_Os07g26460	54.4128	196.418	-1.8519	0.1312	0.71493	FALSE	208.604	0.812814	8.0036	7.2044e-06	0.0045366	TRUE
LOC_Os08g07100	870.913	211.786	2.0399	0.41962	1	FALSE	224.21	0.610628	8.5203	6.1095e-09	2.372e-05	TRUE
LOC_Os01g07850	198.162	285.398	-0.5263	0.92645	1	FALSE	301.818	0.562585	9.0674	4.9953e-09	2.1818e-05	TRUE
LOC_Os08g04500	19.1421	1224.43	-5.9992	2.4859e-11	4.9432e-09	TRUE	1300.87	1.95496	9.3781	5.5691e-11	6.4865e-07	TRUE
LOC_Os12g14440	4057.82	11727.1	-1.5311	0.17963	0.79676	FALSE	12500	17.3639	9.4916	1.6907e-07	0.00029539	TRUE
LOC_Os07g41150	63.06	41.1586	0.61553	0.666	1	FALSE	43.5998	0	Inf	7.5902e-06	0.0046529	TRUE
LOC_Os06g06230	83.4702	86.514	-0.051672	0.82341	1	FALSE	91.8545	0	Inf	1.6687e-05	0.0077743	TRUE
LOC_Os11g33300	0	105.743	#NAME?	2.391e-05	0.001443	TRUE	111.707	0	Inf	2.0655e-05	0.0089103	TRUE
LOC_Os12g43700	25.9372	33.7837	-0.3813	0.67766	1	FALSE	35.8073	0	Inf	2.1791e-05	0.0092856	TRUE
LOC_Os04g43780	0.300522	145.028	-8.9146	9.7077e-14	2.8956e-11	TRUE	153.986	8.46969	4.1843	4.1251e-05	0.012644	TRUE
LOC_Os08g14200	0.694615	99.2198	-7.1583	4.2964e-11	8.1007e-09	TRUE	105.366	7.89012	3.7392	0.00018906	0.031034	TRUE
LOC_Os06g43350	2.19606	146.88	-6.0636	4.8084e-11	8.9732e-09	TRUE	155.68	6.22583	4.6442	0.00015924	0.02883	TRUE
LOC_Os01g40600	1.51894	57.7297	-5.2482	6.0761e-08	6.2906e-06	TRUE	61.2871	3.33443	4.2001	0.00020129	0.031971	TRUE
LOC_Os03g36360	0	92.3851	#NAME?	1.898e-12	4.5143e-10	TRUE	98.1868	4.55569	4.4298	4.4666e-05	0.013429	TRUE

## Sheet: SAR
Gene_id	readcount_CDT	readcount_CD	log2FoldChange	pval	padj	significant	readcount_CDT	readcount_WDT	log2FoldChange	pval	padj	significant
LOC_Os05g29160	0.426331	554.663	-10.345	3.8471e-07	1.3037e-05	TRUE	0.394093	1.00507	-1.3507	0.82507	1	FALSE
LOC_Os02g03670	0.314708	292.874	-9.862	1.355e-16	1.9515e-13	TRUE	0.300522	2.9916	-3.3154	0.27059	0.9047	FALSE
LOC_Os03g22010	1.90841	1277.74	-9.387	1.2678e-10	1.8766e-08	TRUE	1.78332	3.14174	-0.817	0.72096	1	FALSE
LOC_Os05g12400	1.59891	987.465	-9.2705	1.0721e-20	1.0036e-16	TRUE	1.50145	14.6253	-3.284	0.026739	0.35693	FALSE
LOC_Os09g31230	0.629417	380.294	-9.2389	3.5655e-12	9.2082e-10	TRUE	0.601043	4.31536	-2.8439	0.209	0.83612	FALSE
LOC_Os05g12808	0.314708	162.107	-9.0087	1.0925e-13	4.8705e-11	TRUE	0.300522	5.75555	-4.2594	0.085344	0.60757	FALSE
LOC_Os02g20540	3.0253	1437.49	-8.8923	1.9764e-09	1.6897e-07	TRUE	2.81344	7.48902	-1.4124	0.33994	0.96027	FALSE
LOC_Os06g04590	0.314708	149.508	-8.892	2.8722e-13	1.0545e-10	TRUE	0.300522	0.251268	0.25824	1	1	FALSE
LOC_Os03g44890	0.314708	149.068	-8.8877	0.0007709	0.0064843	TRUE	0.300522	19.1451	-5.9934	0.0017287	0.054045	FALSE
LOC_Os10g05950	3.62414	1560.83	-8.7505	4.631e-06	0.00010292	TRUE	3.39699	34.0632	-3.3259	0.011453	0.21763	FALSE
LOC_Os01g41730	0.741039	303.272	-8.6768	5.1472e-16	6.0234e-13	TRUE	0.694615	3.89734	-2.4882	0.26338	0.89691	FALSE
LOC_Os10g40810	1.48728	599.949	-8.656	1.9303e-05	0.00033472	TRUE	1.40788	54.8165	-5.283	0.0028524	0.078993	FALSE
LOC_Os02g20560	14.1565	5448.38	-8.5882	6.9346e-22	1.2984e-17	TRUE	13.2886	21.0596	-0.66429	0.49891	1	FALSE
LOC_Os06g09340	1.48208	534.057	-8.4932	1.1317e-17	3.5315e-14	TRUE	1.38923	4.69137	-1.7557	0.34309	0.96074	FALSE
LOC_Os08g16260	0.969489	347.252	-8.4845	1.007e-16	1.6395e-13	TRUE	0.900406	2.30782	-1.3579	0.52376	1	FALSE
LOC_Os03g45619	9.01475	3214.9	-8.4783	1.0008e-18	4.6847e-15	TRUE	8.40533	1.83899	2.1924	0.13104	0.71493	FALSE
LOC_Os07g49000	1.5937	552.84	-8.4383	1.1034e-08	7.0754e-07	TRUE	1.4828	7.50351	-2.3392	0.10601	0.66041	FALSE
LOC_Os09g25100	0.426331	143.633	-8.3962	1.3858e-06	3.7687e-05	TRUE	0.394093	76.286	-7.5967	2.1585e-07	2.0509e-05	TRUE
LOC_Os01g55000	5.93873	1851.36	-8.2842	4.0253e-12	9.9405e-10	TRUE	5.59421	82.5145	-3.8826	5.5706e-05	0.0030392	TRUE
LOC_Os05g10210	25.9278	8061.79	-8.2805	2.0756e-21	2.5909e-17	TRUE	24.3412	29.0769	-0.25647	0.73141	1	FALSE
LOC_Os02g44320	15.4407	4752.79	-8.2659	1.0894e-13	4.8705e-11	TRUE	14.4895	50.8002	-1.8098	0.059437	0.52708	FALSE
LOC_Os10g36390	4.14714	1245.43	-8.2303	9.5841e-08	4.2473e-06	TRUE	3.92311	33.5564	-3.0965	0.0010341	0.036394	TRUE
LOC_Os01g42520	4.90314	1456.66	-8.2147	1.1399e-19	6.0978e-16	TRUE	4.57927	12.046	-1.3954	0.30453	0.93455	FALSE
LOC_Os04g55170	1.17258	347.608	-8.2116	4.9728e-15	3.8004e-12	TRUE	1.10736	10.8203	-3.2886	0.056934	0.51765	FALSE
LOC_Os04g28620	1.05575	303.006	-8.1649	9.176e-07	2.6761e-05	TRUE	0.995136	2.01014	-1.0143	0.80135	1	FALSE
LOC_Os06g28000	0.969489	271.277	-8.1283	7.9091e-11	1.2877e-08	TRUE	0.900406	4.28996	-2.2523	0.19775	0.81943	FALSE
LOC_Os02g11700	0.543159	143.128	-8.0417	4.9337e-13	1.6796e-10	TRUE	0.506313	1.25634	-1.3111	0.69543	1	FALSE
LOC_Os12g36810	1.88825	484.436	-8.0031	3.7092e-13	1.3228e-10	TRUE	1.80313	14.6647	-3.0238	0.019047	0.29457	FALSE
LOC_Os02g44155	0.543159	136.516	-7.9735	8.1989e-13	2.6241e-10	TRUE	0.506313	8.86358	-4.1298	0.069758	0.56141	FALSE
LOC_Os01g08150	0.314708	76.8852	-7.9325	0.0012618	0.0094403	TRUE	0.300522	2.9662	-3.3031	0.27239	0.90625	FALSE
LOC_Os08g43700	0.314708	76.8184	-7.9313	2.4171e-05	0.0004021	TRUE	0.300522	7.26886	-4.5962	0.022429	0.32375	FALSE
LOC_Os03g27480	1.93898	463.613	-7.9015	6.1166e-17	1.0411e-13	TRUE	1.80081	2.46806	-0.45473	0.79175	1	FALSE
LOC_Os07g04020	1.40103	334.736	-7.9004	5.9681e-16	6.5732e-13	TRUE	1.31315	6.72431	-2.3564	0.095925	0.63511	FALSE
LOC_Os06g19530	0.741039	175.892	-7.8909	2.6148e-13	9.7916e-11	TRUE	0.694615	0.284977	1.2854	0.88736	1	FALSE
LOC_Os06g03630	0.314708	74.2837	-7.8829	8.0063e-10	8.1693e-08	TRUE	0.300522	1.58773	-2.4014	0.61082	1	FALSE
LOC_Os11g05290	1.25883	290.744	-7.8515	0.00015989	0.0018664	TRUE	1.20209	3.57426	-1.5721	0.54816	1	FALSE
LOC_Os05g36990	0.944125	217.733	-7.8494	8.9288e-14	4.1794e-11	TRUE	0.901565	13.8736	-3.9438	0.064989	0.54691	FALSE
LOC_Os08g35760	152.308	34145.4	-7.8086	6.6874e-20	4.1737e-16	TRUE	143.658	632.726	-2.1389	0.0064882	0.14548	FALSE
LOC_Os10g05990	28.6379	6419.77	-7.8085	1.0347e-12	3.139e-10	TRUE	26.9759	60.7509	-1.1712	0.16607	0.77744	FALSE
LOC_Os10g36500	4.4716	986.536	-7.7854	9.5572e-09	6.2788e-07	TRUE	4.16653	2.77404	0.58686	0.72342	1	FALSE
LOC_Os10g07290	0.944125	204.251	-7.7572	1.9281e-06	4.9693e-05	TRUE	0.901565	12.8787	-3.8364	0.0074318	0.15993	FALSE
LOC_Os04g46630	0.314708	67.9891	-7.7551	1.7032e-07	6.7348e-06	TRUE	0.300522	0.297678	0.013718	1	1	FALSE
LOC_Os09g24810	1.17258	249.464	-7.733	4.0738e-14	2.1793e-11	TRUE	1.10736	19.6429	-4.1488	0.00061012	0.02362	TRUE
LOC_Os05g06140	1.25883	266.245	-7.7245	0.00082253	0.0068372	TRUE	1.20209	33.962	-4.8203	0.0048643	0.11809	FALSE
LOC_Os09g37480	0.314708	64.9773	-7.6898	3.0724e-09	2.4171e-07	TRUE	0.300522	1.62143	-2.4317	0.60654	1	FALSE
LOC_Os04g39150	16.6898	3438.88	-7.6868	0.0011023	0.0085304	TRUE	15.7487	342.628	-4.4433	0.022977	0.3279	FALSE
LOC_Os04g41900	0.857867	175.565	-7.677	0.00044972	0.0042288	TRUE	0.806834	5.12827	-2.6681	0.13273	0.71808	FALSE
LOC_Os11g42220	0.426331	86.3917	-7.6628	7.51e-07	2.2716e-05	TRUE	0.394093	0	Inf	0.93728	1	FALSE
LOC_Os07g32660	3.10635	624.422	-7.6512	3.928e-17	8.1718e-14	TRUE	2.88952	2.69392	0.10112	1	1	FALSE
LOC_Os01g68589	2.13686	421.036	-7.6223	5.5299e-07	1.7609e-05	TRUE	1.98911	12.644	-2.6683	0.03949	0.44037	FALSE
LOC_Os01g11710	3.25871	640.807	-7.6194	1.7436e-07	6.8584e-06	TRUE	3.09879	126.026	-5.3459	0.0032734	0.087458	FALSE
LOC_Os05g09704	10.3446	2003.76	-7.5977	6.592e-12	1.4961e-09	TRUE	9.80152	13.5611	-0.4684	0.83958	1	FALSE
LOC_Os02g58720	22.6536	4357.36	-7.5876	1.5449e-18	6.428e-15	TRUE	21.4027	64.6981	-1.5959	0.049213	0.48691	FALSE
LOC_Os06g41910	1.2842	246.24	-7.5831	9.0893e-13	2.8364e-10	TRUE	1.20093	5.49776	-2.1947	0.17564	0.79184	FALSE
Novel00579	0.543159	102.385	-7.5584	0.00057724	0.0051663	TRUE	0.506313	1.07249	-1.0829	0.80459	1	FALSE
LOC_Os02g56920	5.10622	956.268	-7.549	2.2796e-17	5.6908e-14	TRUE	4.78622	8.10799	-0.76046	0.69736	1	FALSE
LOC_Os04g31520	4.6851	865.58	-7.5294	3.5448e-17	7.9224e-14	TRUE	4.41078	16.2016	-1.877	0.068522	0.5574	FALSE
LOC_Os01g03180	0.629417	115.76	-7.5229	2.8828e-11	5.5078e-09	TRUE	0.601043	10.3668	-4.1084	0.12464	0.70292	FALSE
LOC_Os05g19670	0.741039	136.008	-7.5199	4.2433e-05	0.00063944	TRUE	0.694615	7.59194	-3.4502	0.040217	0.44407	FALSE
LOC_Os11g17970	0.944125	173.002	-7.5176	1.2206e-12	3.5432e-10	TRUE	0.901565	37.7965	-5.3897	1.1179e-05	0.00073035	TRUE
LOC_Os02g32780	0.543159	99.0124	-7.5101	3.1268e-11	5.8838e-09	TRUE	0.506313	2.67292	-2.4003	0.3059	0.93501	FALSE
LOC_Os04g55100	0.426331	77.71	-7.51	3.3513e-08	1.7822e-06	TRUE	0.394093	0.502536	-0.35069	1	1	FALSE
LOC_Os10g40730	20.9535	3816.24	-7.5088	3.3118e-18	1.1274e-14	TRUE	19.845	153.372	-2.9502	0.00071908	0.027088	TRUE
LOC_Os12g03150	1.57354	285.114	-7.5014	4.4509e-14	2.3475e-11	TRUE	1.50261	11.3189	-2.9132	0.10887	0.66556	FALSE
LOC_Os02g36850	3.61373	648.139	-7.4867	1.3231e-16	1.9515e-13	TRUE	3.35969	16.1096	-2.2615	0.21661	0.84621	FALSE
LOC_Os05g30820	0.543159	97.1276	-7.4824	1.7342e-07	6.8285e-06	TRUE	0.506313	5.01445	-3.308	0.073867	0.57234	FALSE
LOC_Os10g33370	4.6851	828.026	-7.4655	1.1728e-07	4.9907e-06	TRUE	4.41078	27.2204	-2.6256	0.005793	0.13342	FALSE
LOC_Os06g21270	3.17245	559.248	-7.4617	6.1462e-16	6.576e-13	TRUE	3.00406	8.86179	-1.5607	0.56999	1	FALSE
LOC_Os10g05980	57.4745	10121.3	-7.4603	2.5968e-18	9.7242e-15	TRUE	54.4508	176.627	-1.6977	0.028709	0.37419	FALSE
LOC_Os02g34390	0.314708	54.8798	-7.4461	1.954e-08	1.1523e-06	TRUE	0.300522	6.6932	-4.4772	0.1867	0.80687	FALSE
LOC_Os09g07350	14.5371	2532.94	-7.4449	1.3583e-17	3.8438e-14	TRUE	13.7646	29.3252	-1.0912	0.31933	0.9477	FALSE
LOC_Os02g49510	0.314708	54.8276	-7.4447	1.8859e-08	1.121e-06	TRUE	0.300522	44.8755	-7.2223	5.1434e-08	5.4095e-06	TRUE
LOC_Os06g43370	0.314708	54.8208	-7.4446	2.6421e-08	1.4701e-06	TRUE	0.300522	0.787513	-1.3898	0.96399	1	FALSE
LOC_Os04g31460	0.741039	128.663	-7.4398	8.0717e-12	1.7992e-09	TRUE	0.694615	2.68122	-1.9486	0.46545	1	FALSE
LOC_Os08g17160	3.30943	572.411	-7.4343	6.9481e-13	2.2868e-10	TRUE	3.09647	2.85855	0.11534	1	1	FALSE
LOC_Os11g42550	74.1838	12786.4	-7.4293	9.4331e-09	6.23e-07	TRUE	69.8082	115.489	-0.72629	0.37428	0.97831	FALSE
LOC_Os06g02730	1.5937	268.081	-7.3941	5.9193e-11	1.003e-08	TRUE	1.4828	2.64751	-0.83631	0.73487	1	FALSE
LOC_Os12g18240	0.314708	52.5996	-7.3849	3.0753e-08	1.6546e-06	TRUE	0.300522	0.536245	-0.83542	1	1	FALSE
LOC_Os02g09940	11.4101	1896.43	-7.3768	6.0432e-15	4.3541e-12	TRUE	10.7395	12.9697	-0.27221	0.9439	1	FALSE
Novel01063	0.426331	70.7598	-7.3748	1.3397e-09	1.2449e-07	TRUE	0.394093	15.4377	-5.2918	0.0013766	0.045333	TRUE
LOC_Os11g03440	1.48728	241.053	-7.3405	9.5459e-14	4.3593e-11	TRUE	1.40788	5.58879	-1.989	0.23113	0.86018	FALSE
LOC_Os02g18990	0.314708	50.7336	-7.3328	6.9693e-07	2.1322e-05	TRUE	0.300522	1.58773	-2.4014	0.61082	1	FALSE
LOC_Os04g28520	7.9438	1280.12	-7.3322	5.9025e-17	1.0411e-13	TRUE	7.50956	14.957	-0.99402	0.58924	1	FALSE
LOC_Os02g27100	0.852662	136.308	-7.3207	4.7129e-12	1.1313e-09	TRUE	0.788186	5.55069	-2.8161	0.10402	0.65681	FALSE
LOC_Os04g31400	2.22832	355.915	-7.3194	8.3221e-15	5.565e-12	TRUE	2.10249	41.4537	-4.3013	0.024707	0.34148	FALSE
LOC_Os07g31960	2.02524	318.496	-7.297	1.5645e-11	3.2563e-09	TRUE	1.89554	10.8755	-2.5204	0.053703	0.50354	FALSE
LOC_Os01g53990	0.944125	148.288	-7.2952	8.0437e-06	0.00016226	TRUE	0.901565	7.06009	-2.9692	0.090453	0.62106	FALSE
LOC_Os09g36880	1.59891	250.623	-7.2923	7.8721e-09	5.399e-07	TRUE	1.50145	5.32661	-1.8269	0.27372	0.90762	FALSE
LOC_Os11g42500	26.324	4104.84	-7.2848	4.9675e-07	1.6133e-05	TRUE	24.8731	11.6373	1.0958	0.19469	0.81554	FALSE
LOC_Os10g40290	2.96936	454.6	-7.2583	3.1743e-15	2.5841e-12	TRUE	2.79711	23.8735	-3.0934	0.018765	0.29244	FALSE
LOC_Os01g71170	9.55288	1449.16	-7.2451	2.0903e-16	2.8338e-13	TRUE	9.10922	267.856	-4.878	6.3214e-05	0.0034029	TRUE
LOC_Os02g14910	1.91361	289.124	-7.2392	1.065e-10	1.6212e-08	TRUE	1.80197	20.4333	-3.5033	0.062854	0.53893	FALSE
LOC_Os06g19550	1.48208	220.665	-7.2181	0.00061885	0.0054752	TRUE	1.38923	7.97055	-2.5204	0.30132	0.93382	FALSE
LOC_Os06g43044	5.48182	803.452	-7.1954	7.4033e-16	7.7009e-13	TRUE	5.18263	23.6353	-2.1892	0.035958	0.41902	FALSE
LOC_Os10g38540	1.08632	158.144	-7.1856	8.6894e-13	2.7344e-10	TRUE	1.01263	0.800213	0.33964	1	1	FALSE
LOC_Os02g57110	24.1464	3507.57	-7.1825	0.00012218	0.0014974	TRUE	22.7683	106.268	-2.2226	0.0030801	0.083351	FALSE
LOC_Os06g44320	1.51265	207.852	-7.1023	1.4926e-13	6.28e-11	TRUE	1.40672	0.753803	0.90007	1	1	FALSE
LOC_Os09g20540	2.51767	345.806	-7.1017	6.7726e-14	3.337e-11	TRUE	2.40417	2.30782	0.05901	0.92048	1	FALSE
LOC_Os05g38500	9.11117	1250.5	-7.1007	2.3595e-16	2.9759e-13	TRUE	8.59827	120.275	-3.8061	0.011835	0.22258	FALSE
LOC_Os07g05190	1.25883	172.077	-7.0948	0.00020642	0.0022863	TRUE	1.20209	28.9375	-4.5893	0.023234	0.33014	FALSE
LOC_Os03g57240	60.2098	8184.14	-7.0867	3.5966e-17	7.9224e-14	TRUE	56.8681	197.15	-1.7936	0.21184	0.84098	FALSE
LOC_Os07g07900	0.852662	113.671	-7.0587	4.291e-11	7.5141e-09	TRUE	0.788186	1.41658	-0.8458	0.88193	1	FALSE
LOC_Os04g31410	6.79659	899.926	-7.0489	5.4216e-16	6.1522e-13	TRUE	6.40105	10.9149	-0.76992	0.53398	1	FALSE
LOC_Os04g46110	10.4568	1383.75	-7.048	5.2661e-14	2.7389e-11	TRUE	9.77327	24.5765	-1.3304	0.078764	0.58686	FALSE
LOC_Os06g28480	3.48195	459.153	-7.0429	1.1416e-14	7.1248e-12	TRUE	3.28593	17.3359	-2.3994	0.034555	0.41013	FALSE
LOC_Os02g15810	2.20296	290.017	-7.0405	0.0011196	0.0086323	TRUE	2.10365	7.35158	-1.8052	0.35911	0.96983	FALSE
LOC_Os02g44108	1.48728	195.208	-7.0362	1.1199e-12	3.3021e-10	TRUE	1.40788	7.72107	-2.4553	0.09696	0.63804	FALSE
LOC_Os02g53360	0.857867	112.517	-7.0352	1.1725e-06	3.2865e-05	TRUE	0.806834	1.85169	-1.1985	0.68445	1	FALSE
LOC_Os04g48930	1.70532	221.735	-7.0226	2.4758e-13	9.4603e-11	TRUE	1.57637	0.284977	2.4677	0.57515	1	FALSE
LOC_Os10g40700	1.71053	219.459	-7.0034	6.8985e-09	4.7838e-07	TRUE	1.59502	4.93791	-1.6303	0.33116	0.95443	FALSE
LOC_Os08g29200	5.59345	715.04	-6.9981	8.9992e-11	1.4279e-08	TRUE	5.2762	40.1885	-2.9292	0.094869	0.63304	FALSE
LOC_Os03g11950	1.82215	232.097	-6.9929	1.3207e-13	5.6201e-11	TRUE	1.68859	1.94012	-0.20033	0.97671	1	FALSE
LOC_Os03g10260	0.629417	79.8551	-6.9872	1.5608e-09	1.4118e-07	TRUE	0.601043	8.30194	-3.7879	0.1469	0.74516	FALSE
LOC_Os10g39170	2.05581	259.995	-6.9826	1.5356e-09	1.3957e-07	TRUE	1.91303	3.57426	-0.90178	0.51142	1	FALSE
LOC_Os11g06880	0.629417	79.1137	-6.9738	7.3742e-05	0.0010012	TRUE	0.601043	4.65945	-2.9546	0.17949	0.79667	FALSE
LOC_Os11g26880	0.857867	106.897	-6.9612	9.7725e-07	2.8165e-05	TRUE	0.806834	4.28165	-2.4078	0.2018	0.82361	FALSE
LOC_Os06g04850	1.25883	156.536	-6.9583	1.782e-09	1.5664e-07	TRUE	1.20209	3.12252	-1.3772	0.6679	1	FALSE
LOC_Os02g25630	1.88825	234.25	-6.9549	9.99e-13	3.0917e-10	TRUE	1.80313	15.4149	-3.0958	0.131	0.71493	FALSE
LOC_Os09g33580	0.741039	91.4832	-6.9478	3.6253e-10	4.3234e-08	TRUE	0.694615	21.6981	-4.9652	0.00060509	0.023449	TRUE
LOC_Os05g49320	7.60373	937.114	-6.9454	1.7842e-15	1.5538e-12	TRUE	7.2102	11.2025	-0.63571	0.70093	1	FALSE
LOC_Os02g43640	29.4763	3614.67	-6.9382	6.7e-07	2.065e-05	TRUE	27.897	244.844	-3.1337	6.7303e-05	0.0036017	TRUE
LOC_Os12g40900	3.06083	372.468	-6.9271	8.1043e-09	5.5279e-07	TRUE	2.91049	12.1669	-2.0636	0.10278	0.65373	FALSE
LOC_Os08g31030	4.11137	491.472	-6.9013	1.8519e-14	1.0669e-11	TRUE	3.88697	18.3974	-2.2428	0.042342	0.45358	FALSE
LOC_Os02g43194	0.426331	50.3581	-6.8841	2.497e-07	9.0781e-06	TRUE	0.394093	3.50684	-3.1536	0.19231	0.81254	FALSE
LOC_Os09g10730	0.314708	37.0249	-6.8783	0.00061994	0.005483	TRUE	0.300522	1.34916	-2.1665	0.70954	1	FALSE
LOC_Os07g13660	0.629417	73.2496	-6.8627	4.1009e-09	3.1144e-07	TRUE	0.601043	31.891	-5.7295	0.0089834	0.18292	FALSE
LOC_Os08g40060	1.99987	232.616	-6.8619	1.0119e-12	3.1058e-10	TRUE	1.8967	5.89299	-1.6355	0.53227	1	FALSE
LOC_Os03g47190	0.426331	49.4917	-6.8591	1.5743e-06	4.178e-05	TRUE	0.394093	6.70509	-4.0886	0.03212	0.39488	FALSE
LOC_Os10g32580	2.944	340.633	-6.8543	1.7261e-13	7.1028e-11	TRUE	2.79827	15.8066	-2.4979	0.19469	0.81554	FALSE
LOC_Os09g35600	0.543159	62.5229	-6.8469	4.3631e-09	3.2612e-07	TRUE	0.506313	4.29614	-3.0849	0.12686	0.70723	FALSE
LOC_Os08g16830	3.73577	423.309	-6.8242	2.0308e-11	4.0451e-09	TRUE	3.49056	19.8775	-2.5096	0.011967	0.22401	FALSE
LOC_Os05g37030	0.314708	35.1382	-6.8029	9.7855e-05	0.0012489	TRUE	0.300522	8.84649	-4.8796	0.082584	0.60057	FALSE
LOC_Os08g37580	4.44624	493.057	-6.793	2.2564e-14	1.2802e-11	TRUE	4.16769	11.3163	-1.4411	0.22873	0.8577	FALSE
LOC_Os10g40600	6.88285	760.999	-6.7887	6.0462e-15	4.3541e-12	TRUE	6.49578	107.058	-4.0427	1.399e-06	0.00011165	TRUE
LOC_Os11g31980	1.05575	115.287	-6.7708	1.9246e-08	1.1403e-06	TRUE	0.995136	1.85169	-0.89588	0.8547	1	FALSE
LOC_Os05g36050	8.80688	959.944	-6.7682	2.774e-15	2.3084e-12	TRUE	8.33505	78.1334	-3.2287	0.0043737	0.10857	FALSE
LOC_Os01g11350	3.59878	389.767	-6.759	1.0432e-05	0.00020031	TRUE	3.39815	33.7293	-3.3112	0.00070091	0.026541	TRUE
LOC_Os05g05040	0.629417	67.9575	-6.7545	6.3472e-07	1.975e-05	TRUE	0.601043	2.13667	-1.8298	0.61621	1	FALSE
LOC_Os08g44840	17.8725	1905.56	-6.7363	3.1018e-14	1.7081e-11	TRUE	16.9543	229.214	-3.757	1.2744e-06	0.0001026	TRUE
LOC_Os12g40100	0.426331	45.3127	-6.7318	5.2463e-05	0.00076117	TRUE	0.394093	12.5893	-4.9975	0.0034063	0.089814	FALSE
LOC_Os01g12900	2.25369	238.55	-6.7259	3.1001e-13	1.1271e-10	TRUE	2.10133	11.5111	-2.4536	0.11554	0.68164	FALSE
LOC_Os01g39860	0.426331	44.881	-6.718	0.00015251	0.0017931	TRUE	0.394093	3.20085	-3.0218	0.22821	0.85692	FALSE
LOC_Os07g40940	12.0248	1261.09	-6.7125	1.2976e-15	1.246e-12	TRUE	11.3181	60.6972	-2.423	0.051262	0.49461	FALSE
LOC_Os05g30010	21.4052	2212.1	-6.6913	1.1157e-15	1.1292e-12	TRUE	20.2379	69.6417	-1.7829	0.025977	0.35167	FALSE
LOC_Os12g37650	145.754	15017.3	-6.6869	2.3841e-16	2.9759e-13	TRUE	137.175	347.965	-1.3429	0.2561	0.88843	FALSE
LOC_Os03g08790	41.9172	4292.95	-6.6783	3.6403e-11	6.7153e-09	TRUE	39.7881	291.407	-2.8726	0.017027	0.27625	FALSE
LOC_Os08g16660	3.06083	312.573	-6.6741	4.3577e-13	1.5251e-10	TRUE	2.91049	16.5803	-2.5101	0.11835	0.68901	FALSE
LOC_Os10g40720	18.5572	1887.05	-6.668	1.449e-15	1.3549e-12	TRUE	17.4773	24.8726	-0.50908	0.6297	1	FALSE
LOC_Os10g40614	2.31458	233.914	-6.6591	0.00039276	0.0038064	TRUE	2.19722	15.8698	-2.8525	0.10564	0.65903	FALSE
LOC_Os09g37600	8.80167	887.855	-6.6564	1.5679e-06	4.1701e-05	TRUE	8.3164	38.5461	-2.2126	0.16599	0.77738	FALSE
LOC_Os01g10850	2.85774	286.356	-6.6468	4.6122e-08	2.3277e-06	TRUE	2.70354	19.2857	-2.8346	0.011192	0.21368	FALSE
LOC_Os04g02620	9.14174	910.057	-6.6373	5.2821e-15	3.9559e-12	TRUE	8.61576	45.3365	-2.3956	0.034079	0.40754	FALSE
LOC_Os09g03939	1.57354	155.477	-6.6265	3.8708e-11	7.0338e-09	TRUE	1.50261	3.77081	-1.3274	0.60819	1	FALSE
LOC_Os11g25560	9.37515	926.148	-6.6263	1.65e-14	9.8075e-12	TRUE	8.90111	14.0519	-0.65871	0.73851	1	FALSE
LOC_Os08g43600	0.857867	84.4	-6.6203	8.2902e-10	8.413e-08	TRUE	0.806834	1.58773	-0.97662	0.77974	1	FALSE
LOC_Os03g40900	0.314708	30.8685	-6.616	0.00010907	0.0013635	TRUE	0.300522	2.02024	-2.749	0.5033	1	FALSE
LOC_Os10g27110	1.25883	122.406	-6.6034	2.051e-10	2.7044e-08	TRUE	1.20209	4.1232	-1.7782	0.44399	1	FALSE
LOC_Os02g57120	65.9055	6388.86	-6.599	1.6143e-15	1.4393e-12	TRUE	62.4503	113.134	-0.85726	0.35517	0.96822	FALSE
LOC_Os11g02330	0.944125	90.99	-6.5906	0.00084866	0.0069934	TRUE	0.901565	20.9288	-4.5369	0.21293	0.84202	FALSE
LOC_Os04g05050	13.2024	1268.77	-6.5865	7.5799e-15	5.1608e-12	TRUE	12.5051	100.761	-3.0104	0.021186	0.31352	FALSE
LOC_Os05g51620	11.0696	1060.77	-6.5824	4.0336e-10	4.6909e-08	TRUE	10.2849	17.6291	-0.77744	0.46584	1	FALSE
LOC_Os04g31670	0.629417	60.3142	-6.5823	8.7261e-05	0.0011394	TRUE	0.601043	2.67292	-2.1529	0.47355	1	FALSE
LOC_Os12g38370	0.629417	60.1894	-6.5793	3.2985e-08	1.762e-06	TRUE	0.601043	1.1189	-0.89654	1	1	FALSE
LOC_Os10g38800	1.80199	170.729	-6.566	1.2429e-11	2.6749e-09	TRUE	1.7084	8.65612	-2.3411	0.10052	0.64925	FALSE
LOC_Os12g41600	3.11676	290.979	-6.5447	2.0647e-13	8.404e-11	TRUE	2.92682	1.00507	1.542	0.5715	1	FALSE
LOC_Os01g13320	1.16737	107.325	-6.5226	2.6265e-10	3.3478e-08	TRUE	1.08871	2.82045	-1.3733	0.59344	1	FALSE
LOC_Os04g30790	0.944125	86.4033	-6.516	2.4142e-09	2.0045e-07	TRUE	0.901565	6.88454	-2.9329	0.10027	0.6487	FALSE
LOC_Os01g22710	0.543159	49.6541	-6.5144	0.0012079	0.0091342	TRUE	0.506313	0.502536	0.010803	1	1	FALSE
LOC_Os04g20330	0.426331	38.9339	-6.5129	4.7576e-05	0.00070334	TRUE	0.394093	0.502536	-0.35069	1	1	FALSE
LOC_Os06g21250	3.05562	276.563	-6.5	1.6192e-12	4.559e-10	TRUE	2.89184	3.31289	-0.1961	1	1	FALSE
LOC_Os08g36220	7.08594	639.004	-6.4947	6.1974e-14	3.1362e-11	TRUE	6.70273	51.0997	-2.9305	0.032045	0.39459	FALSE
LOC_Os05g04770	0.426331	38.4379	-6.4944	5.7085e-07	1.8055e-05	TRUE	0.394093	12.6082	-4.9997	0.0015229	0.048958	TRUE
LOC_Os01g09880	9.03012	814.037	-6.4942	1.5944e-14	9.6301e-12	TRUE	8.52219	23.9281	-1.4894	0.11856	0.68901	FALSE
LOC_Os01g45730	3.37553	304.262	-6.4941	1.15e-12	3.3643e-10	TRUE	3.21101	13.7398	-2.0973	0.088446	0.61408	FALSE
LOC_Os02g13710	1.80199	162.334	-6.4932	2.627e-11	5.0951e-09	TRUE	1.7084	6.64858	-1.9604	0.20566	0.82899	FALSE
LOC_Os01g41710	45.0124	4048.8	-6.491	3.0772e-14	1.7081e-11	TRUE	42.0526	89.2421	-1.0855	0.20856	0.83562	FALSE
LOC_Os01g02060	5.09127	457.889	-6.4908	9.3397e-05	0.0012027	TRUE	4.82468	71.5873	-3.8912	0.012	0.22429	FALSE
LOC_Os06g04150	26.2771	2362.9	-6.4906	3.5654e-15	2.8407e-12	TRUE	24.7053	25.3922	-0.039568	0.93894	1	FALSE
LOC_Os12g28770	10.4311	937.245	-6.4895	1.1984e-07	5.0821e-06	TRUE	9.83534	15.3088	-0.63831	0.56407	1	FALSE
LOC_Os04g39610	2.944	263.663	-6.4848	9.1862e-06	0.00018058	TRUE	2.79827	11.7598	-2.0713	0.11357	0.67737	FALSE
LOC_Os10g07450	0.426331	38.1415	-6.4832	0.00041444	0.0039692	TRUE	0.394093	8.97302	-4.509	0.022368	0.323	FALSE
LOC_Os03g41280	0.314708	27.9762	-6.474	9.6569e-06	0.00018776	TRUE	0.300522	3.19646	-3.4109	0.23424	0.86198	FALSE
LOC_Os09g37050	3.37553	296.565	-6.4571	1.496e-12	4.2439e-10	TRUE	3.21101	3.01521	0.090766	0.94354	1	FALSE
LOC_Os06g46500	3.80187	333.134	-6.4532	8.9355e-05	0.0011606	TRUE	3.6051	13.809	-1.9375	0.11488	0.67994	FALSE
LOC_Os04g46740	16.3648	1426	-6.4452	3.6074e-08	1.8973e-06	TRUE	15.6271	212.176	-3.7631	0.019267	0.29658	FALSE
LOC_Os05g39990	16.8369	1413.98	-6.392	1.7994e-14	1.0529e-11	TRUE	15.9393	139.357	-3.1281	0.045994	0.473	FALSE
LOC_Os10g06000	106.093	8887.45	-6.3884	2.9103e-09	2.3138e-07	TRUE	100.697	673.113	-2.7408	0.00018414	0.0086129	TRUE
LOC_Os02g35970	0.426331	35.7	-6.3878	0.00029462	0.0030274	TRUE	0.394093	0.867632	-1.1385	0.94827	1	FALSE
LOC_Os04g42860	7.19756	595.986	-6.3716	0.0011086	0.0085613	TRUE	6.7963	148.432	-4.4489	0.0003061	0.013292	TRUE
LOC_Os02g33550	35.6738	2936.21	-6.3629	9.5872e-15	6.2985e-12	TRUE	33.7754	87.8629	-1.3793	0.087291	0.61181	FALSE
LOC_Os06g12280	4.88818	401.619	-6.3604	2.118e-09	1.7985e-07	TRUE	4.61773	24.1084	-2.3843	0.014455	0.25013	FALSE
Novel01138	0.426331	34.8765	-6.3541	1.5004e-06	4.0132e-05	TRUE	0.394093	2.21679	-2.4919	0.42626	1	FALSE
LOC_Os01g36130	0.314708	25.7045	-6.3519	2.1225e-05	0.00036178	TRUE	0.300522	1.94012	-2.6906	0.51211	1	FALSE
LOC_Os06g19380	2.97457	237.235	-6.3175	4.2286e-12	1.0282e-09	TRUE	2.81576	14.7431	-2.3884	0.035287	0.41554	FALSE
LOC_Os10g27120	0.629417	50.1811	-6.317	2.0653e-07	7.828e-06	TRUE	0.601043	2.35602	-1.9708	0.59719	1	FALSE
LOC_Os07g02540	1.5937	126.049	-6.3055	3.9872e-06	9.1265e-05	TRUE	1.4828	2.55648	-0.78584	0.80322	1	FALSE
LOC_Os02g03570	1.2842	100.207	-6.286	5.8362e-10	6.3531e-08	TRUE	1.20093	3.344	-1.4774	0.46303	1	FALSE
LOC_Os02g34930	8.09054	630.297	-6.2837	6.4428e-14	3.2169e-11	TRUE	7.54487	17.0426	-1.1756	0.21345	0.84236	FALSE
LOC_Os06g14280	0.944125	72.461	-6.2621	2.9697e-05	0.00048037	TRUE	0.901565	4.21163	-2.2239	0.33405	0.9546	FALSE
LOC_Os11g02450	5.12117	392.203	-6.259	2.3397e-13	9.0325e-11	TRUE	4.74776	3.20085	0.56879	0.81774	1	FALSE
LOC_Os02g54190	1.68516	127.306	-6.2393	3.0413e-10	3.7914e-08	TRUE	1.59618	3.4202	-1.0995	0.71638	1	FALSE
LOC_Os10g38580	12.2533	913.236	-6.2197	7.2271e-13	2.3533e-10	TRUE	11.5239	32.1673	-1.481	0.07246	0.56938	FALSE
LOC_Os11g27400	0.629417	46.6634	-6.2121	0.0010145	0.0080134	TRUE	0.601043	2.22949	-1.8912	0.60793	1	FALSE
LOC_Os02g52840	0.969489	71.7071	-6.2087	4.9886e-09	3.6612e-07	TRUE	0.900406	1.17801	-0.3877	0.99795	1	FALSE
LOC_Os03g03600	45.598	3370.21	-6.2077	1.0356e-14	6.5729e-12	TRUE	43.0187	219.028	-2.3481	0.00082426	0.030359	TRUE
LOC_Os06g14170	0.426331	31.4772	-6.2062	3.6765e-06	8.4931e-05	TRUE	0.394093	0	Inf	0.93728	1	FALSE
LOC_Os08g14190	2.43141	179.14	-6.2032	4.7767e-11	8.2811e-09	TRUE	2.30944	81.6506	-5.1438	7.1925e-08	7.3315e-06	TRUE
LOC_Os11g47460	0.426331	31.2272	-6.1947	7.2887e-05	0.00099143	TRUE	0.394093	0.548945	-0.47813	1	1	FALSE
LOC_Os07g41200	14.7759	1079.89	-6.1915	1.234e-13	5.3732e-11	TRUE	14.0077	50.3203	-1.8449	0.03803	0.43194	FALSE
LOC_Os03g01800	6.54278	478.113	-6.1913	0.00024987	0.002644	TRUE	6.19642	13.2753	-1.0992	0.40312	0.99808	FALSE
LOC_Os12g26880	14.1418	1032.07	-6.1894	2.6396e-11	5.0951e-09	TRUE	13.2661	13.091	0.019173	0.99114	1	FALSE
LOC_Os07g40660	0.629417	45.8627	-6.1872	5.1232e-07	1.6499e-05	TRUE	0.601043	9.34821	-3.9591	0.018316	0.28816	FALSE
LOC_Os07g30670	21.7496	1583.28	-6.1858	7.0717e-14	3.4391e-11	TRUE	20.5224	16.8439	0.28498	0.60663	1	FALSE
LOC_Os11g06730	0.857867	62.4266	-6.1853	0.0008418	0.0069541	TRUE	0.806834	2.48907	-1.6253	0.51692	1	FALSE
LOC_Os09g28690	4.65973	337.638	-6.1791	3.8497e-08	2.005e-06	TRUE	4.41193	58.8856	-3.7384	3.096e-05	0.001826	TRUE
LOC_Os11g04380	0.314708	22.7985	-6.1788	4.9933e-05	0.0007307	TRUE	0.300522	4.00286	-3.7355	0.15805	0.76674	FALSE
LOC_Os07g48910	10.2831	744.746	-6.1784	2.2556e-12	6.0766e-10	TRUE	9.61122	39.4409	-2.0369	0.11237	0.67545	FALSE
LOC_Os06g10590	0.857867	61.3732	-6.1607	0.00017832	0.0020373	TRUE	0.806834	9.13325	-3.5008	0.018352	0.28836	FALSE
LOC_Os02g24700	1.17258	81.891	-6.126	1.2711e-05	0.00023646	TRUE	1.10736	2.49737	-1.1733	0.66907	1	FALSE
LOC_Os02g33790	1.57354	109.63	-6.1225	0.00053155	0.0048336	TRUE	1.50261	40.1612	-4.7403	1.1518e-05	0.00074979	TRUE
LOC_Os12g02370	2.20296	152.351	-6.1118	2.5228e-10	3.2576e-08	TRUE	2.10365	8.18908	-1.9608	0.23057	0.85962	FALSE
LOC_Os02g11770	7.68503	530.486	-6.1091	2.5667e-13	9.7087e-11	TRUE	7.22537	4.64675	0.63685	0.61254	1	FALSE
LOC_Os04g26870	5.44109	374.085	-6.1033	6.9616e-13	2.2868e-10	TRUE	5.06693	1.32376	1.9365	0.25012	0.88113	FALSE
LOC_Os11g11320	1.25883	86.4518	-6.1017	8.655e-09	5.8187e-07	TRUE	1.20209	7.74029	-2.6868	0.29913	0.93266	FALSE
LOC_Os02g16030	3.62935	247.602	-6.0922	5.4809e-12	1.2908e-09	TRUE	3.41564	9.09124	-1.4123	0.23089	0.86009	FALSE
LOC_Os08g35990	0.426331	29.029	-6.0894	7.6603e-06	0.00015649	TRUE	0.394093	1.00507	-1.3507	0.82507	1	FALSE
LOC_Os01g67390	0.543159	36.7402	-6.0798	8.348e-07	2.4771e-05	TRUE	0.506313	0	Inf	0.93748	1	FALSE
LOC_Os05g45180	1.25883	85.0084	-6.0774	7.1332e-05	0.00097274	TRUE	1.20209	2.03733	-0.76114	0.99456	1	FALSE
LOC_Os08g05440	0.314708	21.1178	-6.0683	9.9664e-05	0.0012677	TRUE	0.300522	84.4941	-8.1352	8.4782e-07	7.1088e-05	TRUE
LOC_Os07g47830	0.629417	42.0125	-6.0607	0.00070223	0.0060368	TRUE	0.601043	5.82915	-3.2777	0.102	0.65191	FALSE
LOC_Os02g45225	3.10114	206.959	-6.0604	0.00037966	0.0037074	TRUE	2.87087	18.8378	-2.7141	0.11789	0.68779	FALSE
LOC_Os07g37850	65.0542	4336.17	-6.0586	0.00040623	0.0039049	TRUE	61.5738	588.968	-3.2578	0.0079237	0.16784	FALSE
LOC_Os03g03570	2.65465	176.233	-6.0528	2.4307e-09	2.0138e-07	TRUE	2.49659	20.9329	-3.0677	0.004247	0.10615	FALSE
LOC_Os10g11980	1.25883	83.5224	-6.052	4.7473e-05	0.0007021	TRUE	1.20209	1.96552	-0.70937	0.99641	1	FALSE
LOC_Os03g20450	5.99962	397.437	-6.0497	5.1344e-05	0.00074813	TRUE	5.6901	15.8366	-1.4767	0.21218	0.8417	FALSE
LOC_Os04g30770	1.57354	104.128	-6.0482	9.4083e-09	6.2246e-07	TRUE	1.50261	12.3359	-3.0373	0.028145	0.36988	FALSE
LOC_Os08g43020	1.68516	111.418	-6.047	1.4288e-09	1.3146e-07	TRUE	1.59618	34.9276	-4.4517	0.022224	0.32172	FALSE
LOC_Os12g04130	0.629417	41.5726	-6.0455	1.2265e-06	3.4098e-05	TRUE	0.601043	3.83823	-2.6749	0.27126	0.90577	FALSE
LOC_Os05g44200	22.4766	1473.1	-6.0343	5.4277e-05	0.00078082	TRUE	21.289	178.991	-3.0717	0.00028751	0.012575	TRUE
LOC_Os12g07710	2.33995	153.24	-6.0332	8.2403e-07	2.449e-05	TRUE	2.19606	11.0923	-2.3366	0.06223	0.53736	FALSE
LOC_Os02g31845	1.48728	97.2092	-6.0303	2.2517e-09	1.8863e-07	TRUE	1.40788	1.1062	0.34791	0.94864	1	FALSE
LOC_Os01g57040	0.944125	61.4373	-6.024	8.209e-08	3.7171e-06	TRUE	0.901565	1.96552	-1.1244	0.85336	1	FALSE
LOC_Os09g13650	3.57342	232.377	-6.023	1.0024e-08	6.5397e-07	TRUE	3.39931	3.81282	-0.16562	0.97088	1	FALSE
LOC_Os05g05370	1.57354	101.684	-6.0139	4.0319e-09	3.0757e-07	TRUE	1.50261	32.4627	-4.4332	0.0071583	0.15542	FALSE
LOC_Os02g16500	8.38509	536.145	-5.9987	5.8339e-07	1.8374e-05	TRUE	7.8652	22.4405	-1.5126	0.10753	0.66267	FALSE
LOC_Os11g06800	3.05562	194.53	-5.9924	8.4587e-11	1.3479e-08	TRUE	2.89184	5.18559	-0.84252	0.72901	1	FALSE
LOC_Os05g04120	13.8927	878.137	-5.982	1.0562e-12	3.139e-10	TRUE	13.202	9.79863	0.4301	0.64706	1	FALSE
LOC_Os07g46840	1.16737	73.4381	-5.9752	1.396e-08	8.645e-07	TRUE	1.08871	14.0212	-3.6869	0.019713	0.29953	FALSE
LOC_Os10g36360	0.426331	26.7699	-5.9725	1.4586e-05	0.00026412	TRUE	0.394093	0.536245	-0.44436	1	1	FALSE
LOC_Os06g47420	0.629417	39.4881	-5.9713	1.811e-06	4.7062e-05	TRUE	0.601043	4.21423	-2.8097	0.21346	0.84236	FALSE
LOC_Os05g46110	0.314708	19.7171	-5.9693	0.00014382	0.0017075	TRUE	0.300522	1.29005	-2.1019	0.71739	1	FALSE
LOC_Os06g02850	0.314708	19.6839	-5.9669	0.00015018	0.0017696	TRUE	0.300522	2.30961	-2.9421	0.42633	1	FALSE
LOC_Os01g57150	2.20296	137.459	-5.9634	8.2247e-06	0.0001649	TRUE	2.10365	19.1788	-3.1885	0.026835	0.35731	FALSE
LOC_Os10g05970	222.982	13756.5	-5.947	1.0162e-10	1.5725e-08	TRUE	211.71	594.508	-1.4896	0.12325	0.70041	FALSE
LOC_Os06g14810	14.8928	917.573	-5.9451	3.4558e-10	4.1745e-08	TRUE	14.1199	314.686	-4.4781	0.0010818	0.037559	TRUE
LOC_Os09g27890	4.00495	246.726	-5.945	1.7963e-07	7.0216e-06	TRUE	3.81205	57.0227	-3.9029	0.052886	0.50157	FALSE
LOC_Os04g56680	2.74612	168.651	-5.9405	3.7963e-07	1.29e-05	TRUE	2.60996	15.2132	-2.5432	0.038366	0.43361	FALSE
LOC_Os08g06380	120.66	7316.49	-5.9221	7.1856e-14	3.4498e-11	TRUE	113.675	311.735	-1.4554	0.039778	0.44207	FALSE
LOC_Os05g50500	3.31464	199.944	-5.9146	2.6393e-11	5.0951e-09	TRUE	3.11512	5.10905	-0.71377	0.65434	1	FALSE
LOC_Os05g32200	0.426331	25.6807	-5.9126	1.957e-05	0.00033864	TRUE	0.394093	5.75294	-3.8677	0.052823	0.50157	FALSE
LOC_Os11g02630	1.25883	75.6473	-5.9091	2.9092e-08	1.5848e-06	TRUE	1.20209	5.56957	-2.212	0.25612	0.88843	FALSE
LOC_Os11g20080	0.314708	18.8705	-5.906	0.00022424	0.0024403	TRUE	0.300522	1.60873	-2.4204	0.60814	1	FALSE
LOC_Os05g41990	11.1468	667.052	-5.9031	6.0463e-08	2.9291e-06	TRUE	10.5311	60.1362	-2.5136	0.13633	0.72507	FALSE
LOC_Os10g31240	5.28915	316.139	-5.9014	1.3123e-11	2.8081e-09	TRUE	5.01298	7.80379	-0.63851	0.77702	1	FALSE
LOC_Os06g15620	12.299	734.397	-5.8999	9.1096e-06	0.00017939	TRUE	11.7192	93.7299	-2.9996	0.068007	0.55524	FALSE
LOC_Os03g37960	1.90841	113.922	-5.8995	1.115e-09	1.0552e-07	TRUE	1.78332	2.38794	-0.4212	0.94148	1	FALSE
LOC_Os03g23960	7.8777	469.795	-5.8981	1.6359e-12	4.5715e-10	TRUE	7.39502	24.6765	-1.7385	0.052313	0.50001	FALSE
LOC_Os06g34550	0.314708	18.7357	-5.8956	0.00023087	0.0024936	TRUE	0.300522	0.569954	-0.92338	1	1	FALSE
LOC_Os08g42350	2.1115	125.325	-5.8913	2.2482e-05	0.00037957	TRUE	1.99027	7.18304	-1.8516	0.43982	1	FALSE
LOC_Os07g45060	34.3133	2018.92	-5.8787	2.0731e-12	5.6665e-10	TRUE	32.3617	123.394	-1.9309	0.033863	0.40615	FALSE
Novel00291	0.314708	18.4506	-5.8735	0.00024572	0.0026111	TRUE	0.300522	3.11813	-3.3751	0.26196	0.89568	FALSE
LOC_Os02g50040	13.2121	770.805	-5.8664	1.8716e-07	7.2326e-06	TRUE	12.4479	59.7057	-2.262	0.0068834	0.15218	FALSE
LOC_Os01g07570	7.20276	414.896	-5.8481	5.3772e-12	1.2744e-09	TRUE	6.81495	43.8572	-2.686	0.0024544	0.070148	FALSE
LOC_Os08g10010	5.74084	330.192	-5.8459	0.00034608	0.0034488	TRUE	5.40591	24.3114	-2.169	0.02279	0.32644	FALSE
LOC_Os07g36390	6.18733	354.95	-5.8422	3.656e-12	9.3134e-10	TRUE	5.7802	10.0963	-0.80464	0.43248	1	FALSE
LOC_Os02g55870	8.42086	481.546	-5.8376	9.0088e-10	9.0201e-08	TRUE	7.90134	11.8325	-0.58259	0.63568	1	FALSE
LOC_Os07g02200	9.45125	540.024	-5.8364	1.2895e-05	0.00023964	TRUE	8.89763	53.1164	-2.5777	0.0055542	0.1297	FALSE
LOC_Os02g32850	0.314708	17.9349	-5.8326	0.00029752	0.0030508	TRUE	0.300522	0	Inf	0.93711	1	FALSE
LOC_Os08g30340	4.83225	275.323	-5.8323	5.9988e-11	1.0119e-08	TRUE	4.6014	7.13663	-0.63317	0.88586	1	FALSE
LOC_Os12g02310	97.894	5570.59	-5.8305	5.8408e-14	2.9962e-11	TRUE	91.7461	307.855	-1.7465	0.0069316	0.15296	FALSE
LOC_Os08g03860	0.314708	17.6287	-5.8078	0.00034448	0.0034372	TRUE	0.300522	0.569954	-0.92338	1	1	FALSE
LOC_Os01g42294	33.6382	1865.93	-5.7937	1.6289e-13	6.7775e-11	TRUE	31.5654	106.262	-1.7512	0.013326	0.23923	FALSE
LOC_Os10g40520	0.944125	52.3485	-5.793	4.0987e-07	1.3643e-05	TRUE	0.901565	1.91911	-1.0899	0.85645	1	FALSE
LOC_Os10g03960	0.314708	17.3767	-5.787	0.00035086	0.0034878	TRUE	0.300522	1.62143	-2.4317	0.60654	1	FALSE
LOC_Os07g47130	1.25883	68.8512	-5.7733	8.5223e-08	3.845e-06	TRUE	1.20209	4.03038	-1.7454	0.44885	1	FALSE
LOC_Os07g40130	71.1733	3890.53	-5.7725	4.4237e-07	1.4595e-05	TRUE	66.74	123.428	-0.88704	0.1948	0.81554	FALSE
LOC_Os01g28030	15.0454	819.283	-5.767	2.2311e-12	6.0541e-10	TRUE	14.2682	171.851	-3.5903	0.13401	0.72092	FALSE
LOC_Os01g29150	3.68504	199.768	-5.7605	2.0291e-10	2.685e-08	TRUE	3.49288	7.1021	-1.0238	0.57261	1	FALSE
LOC_Os10g41430	8.0912	438.489	-5.76	2.7296e-09	2.1905e-07	TRUE	7.63927	20.743	-1.4411	0.13296	0.71865	FALSE
LOC_Os01g61330	5.41572	291.444	-5.7499	5.5236e-11	9.4448e-09	TRUE	5.06809	33.991	-2.7456	0.0025199	0.071639	FALSE
LOC_Os08g41980	0.314708	16.9232	-5.7488	0.00049427	0.0045544	TRUE	0.300522	2.27151	-2.9181	0.43004	1	FALSE
LOC_Os03g06940	12.2381	656.924	-5.7463	1.4023e-05	0.00025628	TRUE	11.6233	46.2481	-1.9924	0.069214	0.55971	FALSE
LOC_Os05g32960	7.1722	384.143	-5.7431	1.8826e-11	3.7699e-09	TRUE	6.79746	78.7065	-3.5334	0.0016361	0.051861	FALSE
LOC_Os11g14400	7.21772	386.142	-5.7414	9.343e-12	2.058e-09	TRUE	6.77649	12.5088	-0.88434	0.45553	1	FALSE
LOC_Os04g54620	7.60373	406.33	-5.7398	2.7415e-08	1.5164e-06	TRUE	7.2102	22.0959	-1.6157	0.17636	0.79279	FALSE
LOC_Os06g20150	3.94406	210.357	-5.737	3.2665e-05	0.00051765	TRUE	3.71616	4.4782	-0.26911	0.89867	1	FALSE
LOC_Os05g07980	0.857867	45.7345	-5.7364	4.3234e-07	1.4315e-05	TRUE	0.806834	1.68885	-1.0657	0.77167	1	FALSE
LOC_Os05g04500	12.9235	679.94	-5.7173	5.4852e-10	6.0236e-08	TRUE	12.2407	15.3671	-0.32816	0.97429	1	FALSE
LOC_Os03g18729	3.53789	185.718	-5.7141	6.9165e-11	1.1511e-08	TRUE	3.30226	6.48574	-0.97382	0.40965	1	FALSE
LOC_Os10g40620	2.5684	134.797	-5.7138	5.3972e-07	1.7274e-05	TRUE	2.40185	4.35964	-0.86006	0.64162	1	FALSE
Novel00448	0.629417	33.0306	-5.7136	8.9657e-06	0.00017698	TRUE	0.601043	0.846623	-0.49425	1	1	FALSE
LOC_Os05g44630	3.88812	203.033	-5.7065	3.1103e-08	1.671e-06	TRUE	3.69983	17.4725	-2.2396	0.054969	0.50964	FALSE
LOC_Os11g43590	3.31464	172.864	-5.7046	9.1844e-07	2.6765e-05	TRUE	3.11512	14.3272	-2.2014	0.061689	0.53545	FALSE
LOC_Os01g68598	1.59891	83.238	-5.7021	7.2823e-07	2.2135e-05	TRUE	1.50145	2.36254	-0.65398	0.81255	1	FALSE
LOC_Os04g32540	8.25331	428.993	-5.6998	3.9415e-08	2.0457e-06	TRUE	7.79144	20.3778	-1.387	0.17147	0.78584	FALSE
LOC_Os01g19440	0.629417	32.5359	-5.6919	1.1092e-05	0.00021064	TRUE	0.601043	4.44189	-2.8856	0.20366	0.82547	FALSE
LOC_Os06g04680	3.42106	175.537	-5.6812	1.1497e-08	7.3217e-07	TRUE	3.19004	18.281	-2.5187	0.012987	0.23609	FALSE
LOC_Os06g24404	4.79151	245.035	-5.6764	3.9667e-11	7.1073e-09	TRUE	4.4857	6.05289	-0.43229	0.84546	1	FALSE
LOC_Os07g14890	1.80199	92.1201	-5.6759	9.9298e-09	6.4894e-07	TRUE	1.7084	2.61381	-0.61351	0.86715	1	FALSE
LOC_Os06g06990	4.08625	208.882	-5.6758	3.8881e-11	7.0338e-09	TRUE	3.82722	6.35269	-0.73107	0.50985	1	FALSE
LOC_Os02g58740	4.11657	210.414	-5.6756	5.4666e-08	2.6935e-06	TRUE	3.90562	24.4536	-2.6464	0.18499	0.80508	FALSE
LOC_Os01g11750	0.314708	16.0812	-5.6752	0.0006245	0.0055077	TRUE	0.300522	0	Inf	0.93711	1	FALSE
LOC_Os06g11510	0.629417	32.0214	-5.6689	0.00023411	0.0025199	TRUE	0.601043	6.97963	-3.5376	0.24866	0.87927	FALSE
LOC_Os05g05980	0.543159	27.6251	-5.6685	1.0491e-05	0.00020106	TRUE	0.506313	0.867632	-0.77705	0.93927	1	FALSE
LOC_Os09g27320	2.13686	108.462	-5.6656	1.8195e-09	1.5919e-07	TRUE	1.98911	0.284977	2.8032	0.40052	0.99556	FALSE
LOC_Os05g07764	2.83238	143.381	-5.6617	5.3328e-06	0.0001157	TRUE	2.70469	18.7918	-2.7966	0.017219	0.27771	FALSE
LOC_Os04g46780	6.97952	352.884	-5.6599	3.1236e-11	5.8838e-09	TRUE	6.62781	10.8117	-0.70599	0.66828	1	FALSE
LOC_Os01g01190	4.96924	250.384	-5.655	1.0248e-10	1.5793e-08	TRUE	4.69381	9.95887	-1.0852	0.41863	1	FALSE
LOC_Os01g66000	30.4841	1524.35	-5.644	1.0528e-12	3.139e-10	TRUE	28.4746	27.707	0.039421	0.96277	1	FALSE
LOC_Os03g32470	11.2734	563.561	-5.6436	4.4955e-12	1.0861e-09	TRUE	10.5862	13.7333	-0.37549	0.7869	1	FALSE
LOC_Os10g37180	63.6586	3173.18	-5.6394	5.0417e-13	1.7009e-10	TRUE	59.4818	84.8831	-0.51303	0.55655	1	FALSE
LOC_Os01g59870	39.1763	1950.09	-5.6374	2.0389e-05	0.00035008	TRUE	37.1968	153.522	-2.0452	0.0096217	0.19249	FALSE
LOC_Os06g10600	11.6646	580.454	-5.637	1.4651e-06	3.9357e-05	TRUE	11.0386	57.8926	-2.3908	0.10031	0.64877	FALSE
LOC_Os01g69290	9.94888	491.361	-5.6261	7.5359e-05	0.0010199	TRUE	9.42491	77.7261	-3.0438	0.00026928	0.011892	TRUE
LOC_Os01g09540	104.567	5147.63	-5.6214	3.3293e-13	1.1988e-10	TRUE	97.3681	254.512	-1.3862	0.28611	0.92122	FALSE
LOC_Os03g61720	15.2933	751.221	-5.6183	3.8285e-12	9.6218e-10	TRUE	14.3598	25.1476	-0.80838	0.37737	0.98068	FALSE
LOC_Os04g33630	22.3842	1099.37	-5.6181	4.0317e-12	9.9405e-10	TRUE	21.1421	62.3521	-1.5603	0.12383	0.70072	FALSE
LOC_Os08g01170	16.1561	793.523	-5.6181	7.5997e-12	1.7041e-09	TRUE	15.2462	24.4042	-0.67868	0.57487	1	FALSE
LOC_Os02g14890	3.14708	154.378	-5.6163	1.7533e-09	1.5483e-07	TRUE	3.00522	12.7811	-2.0885	0.11909	0.68976	FALSE
LOC_Os02g56010	0.314708	15.358	-5.6088	0.00077258	0.006494	TRUE	0.300522	0	Inf	0.93711	1	FALSE
LOC_Os08g44610	0.314708	15.3456	-5.6077	0.00091555	0.0074227	TRUE	0.300522	0.821222	-1.4503	0.96075	1	FALSE
LOC_Os11g13930	1.57354	76.6056	-5.6054	6.9688e-08	3.2661e-06	TRUE	1.50261	11.6661	-2.9568	0.03689	0.42482	FALSE
Novel01163	0.426331	20.7304	-5.6036	0.00012258	0.0014996	TRUE	0.394093	0.297678	0.40479	1	1	FALSE
LOC_Os11g38010	14.4814	700.248	-5.5956	8.5084e-12	1.8853e-09	TRUE	13.6873	16.9038	-0.30451	0.95703	1	FALSE
LOC_Os06g02900	32.7044	1578.72	-5.5931	2.2891e-05	0.00038508	TRUE	30.9783	55.0942	-0.83064	0.49695	1	FALSE
LOC_Os11g06740	6.08092	290.999	-5.5806	6.6257e-08	3.1486e-06	TRUE	5.70527	18.9543	-1.7322	0.073038	0.57047	FALSE
LOC_Os08g33890	0.426331	20.3613	-5.5777	0.00012252	0.0014993	TRUE	0.394093	1.1062	-1.489	0.8132	1	FALSE
LOC_Os01g39040	0.314708	14.9561	-5.5706	0.0010039	0.0079511	TRUE	0.300522	0.595355	-0.98628	1	1	FALSE
LOC_Os08g35090	6.26384	297.649	-5.5704	6.052e-11	1.0163e-08	TRUE	5.93203	30.444	-2.3596	0.011062	0.21183	FALSE
LOC_Os02g40440	2.43141	115.518	-5.5702	0.00033478	0.0033601	TRUE	2.30944	3.7853	-0.71286	0.86295	1	FALSE
LOC_Os12g19470	200.211	9510.63	-5.5699	2.8012e-13	1.0386e-10	TRUE	185.43	55.9497	1.7287	0.45292	1	FALSE
LOC_Os01g18270	0.314708	14.9103	-5.5662	0.001015	0.0080152	TRUE	0.300522	0.582655	-0.95517	1	1	FALSE
LOC_Os07g32590	17.1913	813.336	-5.5641	4.1648e-12	1.0194e-09	TRUE	16.1058	16.7195	-0.053946	1	1	FALSE
LOC_Os03g39880	0.314708	14.8361	-5.559	0.0010333	0.0081238	TRUE	0.300522	0	Inf	0.93711	1	FALSE
LOC_Os03g11710	0.944125	44.5067	-5.5589	1.9775e-06	5.0789e-05	TRUE	0.901565	50.5802	-5.81	0.00035776	0.015156	TRUE
LOC_Os04g28280	2.99473	140.522	-5.5522	6.3413e-10	6.8041e-08	TRUE	2.79595	15.6358	-2.4834	0.02085	0.3107	FALSE
LOC_Os04g47840	0.426331	19.996	-5.5516	0.00014246	0.001694	TRUE	0.394093	0.251268	0.64931	1	1	FALSE
Novel00115	0.629417	29.392	-5.5453	2.6232e-05	0.00043121	TRUE	0.601043	3.30198	-2.4578	0.35602	0.9688	FALSE
LOC_Os01g59840	15.1717	707.43	-5.5431	1.8281e-11	3.7003e-09	TRUE	14.3843	14.378	0.00063234	0.84634	1	FALSE
LOC_Os03g07450	14.4563	673.827	-5.5426	8.3646e-11	1.3386e-08	TRUE	13.6276	67.9369	-2.3177	0.0039102	0.099994	FALSE
LOC_Os03g16610	2.31458	107.468	-5.537	1.0701e-06	3.0404e-05	TRUE	2.19722	1.08519	1.0177	0.57435	1	FALSE
LOC_Os04g43840	0.741039	34.338	-5.5341	8.6317e-05	0.0011314	TRUE	0.694615	0.297678	1.2225	0.88757	1	FALSE
LOC_Os04g31484	0.944125	43.7211	-5.5332	2.5456e-06	6.2515e-05	TRUE	0.901565	7.46541	-3.0497	0.073013	0.57047	FALSE
LOC_Os07g31500	9.9892	460.52	-5.5267	1.5718e-11	3.2563e-09	TRUE	9.3853	26.6829	-1.5074	0.10177	0.65191	FALSE
LOC_Os05g40540	4.37039	200.958	-5.523	2.0959e-10	2.7539e-08	TRUE	4.11025	7.92333	-0.94688	0.45493	1	FALSE
LOC_Os11g09700	0.741039	34.0385	-5.5215	7.4105e-06	0.00015206	TRUE	0.694615	4.10219	-2.5621	0.2325	0.86085	FALSE
LOC_Os05g50800	12.4258	569.821	-5.5191	1.1483e-11	2.4856e-09	TRUE	11.7134	49.6243	-2.0829	0.10043	0.64913	FALSE
LOC_Os11g26920	1.27899	58.1965	-5.5079	1.5488e-07	6.2228e-06	TRUE	1.18228	4.27334	-1.8538	0.29295	0.92719	FALSE
LOC_Os06g47980	1.05575	47.999	-5.5067	6.7485e-06	0.0001411	TRUE	0.995136	3.92926	-1.9813	0.34374	0.9614	FALSE
LOC_Os08g43320	44.7271	2030.83	-5.5048	1.251e-12	3.6036e-10	TRUE	41.797	52.4296	-0.32698	0.64528	1	FALSE
LOC_Os05g24140	2.65986	120.72	-5.5042	2.9464e-09	2.3376e-07	TRUE	2.51523	12.7855	-2.3457	0.050721	0.49272	FALSE
LOC_Os10g38020	1.80199	81.4987	-5.4991	6.8213e-05	0.00093897	TRUE	1.7084	17.1857	-3.3305	0.0049154	0.11884	FALSE
LOC_Os02g09610	1.48728	67.1937	-5.4976	1.0937e-07	4.7131e-06	TRUE	1.40788	8.91097	-2.6621	0.070673	0.56387	FALSE
LOC_Os01g38140	3.57342	160.677	-5.4907	2.1421e-09	1.8107e-07	TRUE	3.39931	13.8627	-2.0279	0.11372	0.67737	FALSE
LOC_Os01g53160	6.79139	304.997	-5.4889	7.2263e-11	1.1974e-08	TRUE	6.3824	67.9713	-3.4128	0.02173	0.31807	FALSE
LOC_Os03g60340	69.8453	3135.5	-5.4884	4.0349e-12	9.9405e-10	TRUE	66.1813	319.913	-2.2732	0.0020694	0.061929	FALSE
LOC_Os05g45920	11.9884	535.336	-5.4807	1.454e-11	3.0762e-09	TRUE	11.1876	76.4877	-2.7733	0.066579	0.55085	FALSE
LOC_Os03g13200	13.6899	610.473	-5.4787	6.1025e-08	2.9524e-06	TRUE	12.9341	47.2888	-1.8703	0.19599	0.81706	FALSE
LOC_Os02g18490	0.857867	37.975	-5.4682	2.6897e-06	6.5277e-05	TRUE	0.806834	1.76066	-1.1258	0.76617	1	FALSE
LOC_Os03g02939	0.543159	24.0151	-5.4664	3.6494e-05	0.00056729	TRUE	0.506313	0.284977	0.82918	1	1	FALSE
LOC_Os11g03500	2.33995	103.41	-5.4658	6.7063e-07	2.0652e-05	TRUE	2.19606	4.18052	-0.92876	0.59181	1	FALSE
LOC_Os01g02850	1.48728	65.5625	-5.4621	1.3133e-07	5.4636e-06	TRUE	1.40788	0.582655	1.2728	0.69035	1	FALSE
LOC_Os04g37480	9.81668	431.515	-5.458	1.5739e-11	3.2563e-09	TRUE	9.19584	21.9731	-1.2567	0.16226	0.77231	FALSE
Novel00031	0.629417	27.3886	-5.4434	0.00011321	0.0014019	TRUE	0.601043	2.6791	-2.1562	0.67028	1	FALSE
LOC_Os10g30550	4.77136	206.841	-5.438	4.3141e-10	4.9555e-08	TRUE	4.50551	10.8055	-1.262	0.30299	0.93428	FALSE
LOC_Os02g14160	22.7965	986.296	-5.4351	8.1692e-08	3.7035e-06	TRUE	21.6081	177.073	-3.0347	0.00063162	0.024297	TRUE
LOC_Os01g18320	37.2759	1608.06	-5.4309	6.0513e-12	1.3989e-09	TRUE	35.0123	44.0906	-0.33261	0.81987	1	FALSE
LOC_Os06g44930	1.71573	73.8267	-5.4272	8.2495e-05	0.0010955	TRUE	1.61367	12.9697	-3.0067	0.031354	0.39088	FALSE
LOC_Os09g26810	23.709	1019.55	-5.4264	6.1241e-12	1.4069e-09	TRUE	22.2425	40.0885	-0.84987	0.29384	0.92791	FALSE
LOC_Os03g54040	24.9481	1072.67	-5.4261	1.4066e-11	2.9928e-09	TRUE	23.6197	40.4375	-0.7757	0.47117	1	FALSE
LOC_Os07g40140	0.741039	31.7888	-5.4228	1.1862e-05	0.00022231	TRUE	0.694615	2.9916	-2.1066	0.4039	0.99899	FALSE
LOC_Os03g06680	71.2317	3055.1	-5.4226	3.0135e-12	7.947e-10	TRUE	67.1949	340.541	-2.3414	0.00080047	0.029723	TRUE
LOC_Os05g13860	1.17258	50.1941	-5.4198	6.5401e-07	2.0234e-05	TRUE	1.10736	5.15546	-2.219	0.22052	0.84974	FALSE
LOC_Os10g19334	1.48208	63.4371	-5.4196	1.8338e-07	7.131e-06	TRUE	1.38923	2.42165	-0.8017	0.81548	1	FALSE
LOC_Os04g25140	0.852662	36.4691	-5.4186	3.9596e-06	9.0687e-05	TRUE	0.788186	0	Inf	0.66441	1	FALSE
LOC_Os02g09620	1.57354	67.2387	-5.4172	2.5125e-07	9.1258e-06	TRUE	1.50261	1.32376	0.18283	0.90299	1	FALSE
LOC_Os04g16822	0.741039	31.6659	-5.4172	1.4347e-05	0.00026067	TRUE	0.694615	8.74063	-3.6535	0.023528	0.33289	FALSE
LOC_Os03g19090	17.1467	732.105	-5.416	9.8018e-12	2.1465e-09	TRUE	16.1603	213.917	-3.7265	0.099038	0.64438	FALSE
LOC_Os02g07460	2.53783	108.145	-5.4132	1.0667e-06	3.0353e-05	TRUE	2.38437	30.5713	-3.6805	0.00049711	0.019835	TRUE
LOC_Os07g48370	6.54798	278.806	-5.4121	2.0705e-08	1.2115e-06	TRUE	6.21506	27.0488	-2.1217	0.033087	0.40134	FALSE
LOC_Os04g38740	1.40103	59.5941	-5.4106	0.00034753	0.0034593	TRUE	1.31315	9.67781	-2.8817	0.026199	0.35258	FALSE
LOC_Os02g15050	5.05549	214.291	-5.4056	8.7641e-10	8.8223e-08	TRUE	4.78854	12.2242	-1.3521	0.36245	0.97245	FALSE
LOC_Os07g46480	90.62	3837.63	-5.4042	4.4113e-10	5.0209e-08	TRUE	85.2913	549.881	-2.6886	0.00011235	0.0056624	TRUE
LOC_Os09g25880	15.5931	657.427	-5.3979	2.3309e-11	4.6182e-09	TRUE	14.6988	17.3394	-0.23836	0.93496	1	FALSE
LOC_Os03g28330	509.261	21464.8	-5.3974	4.2578e-06	9.6223e-05	TRUE	480.77	1049.81	-1.1267	0.12357	0.70049	FALSE
LOC_Os06g43180	5.238	220.269	-5.3941	1.2542e-10	1.8637e-08	TRUE	4.85998	44.8691	-3.2067	0.0022826	0.066718	FALSE
Novel01001	6.16718	259.192	-5.3933	1.6749e-10	2.3145e-08	TRUE	5.8	20.1335	-1.7955	0.1044	0.65686	FALSE
LOC_Os03g28040	1.25883	52.5388	-5.3832	1.1282e-06	3.1766e-05	TRUE	1.20209	12.2975	-3.3547	0.019899	0.30147	FALSE
Novel01014	0.852662	35.5726	-5.3826	4.9865e-06	0.00010961	TRUE	0.788186	0.595355	0.40479	1	1	FALSE
LOC_Os05g51020	0.629417	26.1942	-5.3791	6.2094e-05	0.00087088	TRUE	0.601043	0.284977	1.0766	0.88574	1	FALSE
LOC_Os11g27540	17.6138	732.12	-5.3773	1.9385e-09	1.6688e-07	TRUE	16.6701	122.477	-2.8772	0.00021399	0.009795	TRUE
LOC_Os12g36735	0.426331	17.7186	-5.3771	0.00032936	0.0033218	TRUE	0.394093	2.45536	-2.6393	0.36511	0.97328	FALSE
LOC_Os05g49220	18.1107	750.835	-5.3736	2.385e-11	4.7006e-09	TRUE	17.103	41.0068	-1.2616	0.18844	0.80946	FALSE
LOC_Os04g33900	9.63417	398.662	-5.3709	3.7561e-07	1.2798e-05	TRUE	9.12439	130.532	-3.8385	2.0813e-06	0.00015978	TRUE
LOC_Os03g44420	21.9228	903.629	-5.3652	9.9342e-07	2.855e-05	TRUE	20.8063	34.3206	-0.72206	0.65428	1	FALSE
LOC_Os02g12730	20.3492	837.057	-5.3623	4.0588e-11	7.2033e-09	TRUE	19.3037	107.548	-2.478	0.0022485	0.066038	FALSE
LOC_Os10g04090	6.23328	255.773	-5.3587	4.2596e-10	4.908e-08	TRUE	5.91454	38.5322	-2.7037	0.0046563	0.11387	FALSE
LOC_Os12g06160	0.944125	38.6938	-5.357	0.00073031	0.0062126	TRUE	0.901565	14.0502	-3.962	0.0050515	0.12135	FALSE
LOC_Os06g04250	14.1311	578.336	-5.355	2.7179e-11	5.2194e-09	TRUE	13.2898	56.844	-2.0967	0.0085841	0.17698	FALSE
LOC_Os06g05630	20.8061	851.067	-5.3542	3.5348e-11	6.5529e-09	TRUE	19.7153	44.5366	-1.1757	0.20838	0.8354	FALSE
LOC_Os06g02810	6.22831	253.816	-5.3488	7.5597e-11	1.2362e-08	TRUE	5.83498	9.4262	-0.69195	0.4911	1	FALSE
LOC_Os08g39270	12.5834	511.94	-5.3464	0.00012924	0.0015632	TRUE	11.9413	26.9524	-1.1745	0.23816	0.86684	FALSE
LOC_Os04g56060	8.80167	357.697	-5.3448	1.1639e-10	1.7574e-08	TRUE	8.3164	29.667	-1.8348	0.047004	0.47695	FALSE
LOC_Os02g51620	25.2478	1023.87	-5.3417	9.2445e-08	4.1261e-06	TRUE	23.9587	127.665	-2.4137	0.0020042	0.060675	FALSE
LOC_Os06g08250	17.832	720.834	-5.3371	1.1156e-11	2.4287e-09	TRUE	16.7777	87.2673	-2.3789	0.0012605	0.042079	TRUE
Novel00221	0.426331	17.2325	-5.337	0.00039764	0.0038425	TRUE	0.394093	0.284977	0.46769	1	1	FALSE
LOC_Os02g47420	8.72062	352.13	-5.3355	3.8487e-08	2.005e-06	TRUE	8.24032	63.8912	-2.9548	0.0011573	0.039394	TRUE
LOC_Os11g07460	4.74599	190.907	-5.33	1.5854e-09	1.4305e-07	TRUE	4.50666	28.9898	-2.6854	0.0070519	0.15411	FALSE
LOC_Os11g18750	2.43141	97.5749	-5.3266	2.8703e-08	1.5714e-06	TRUE	2.30944	4.21602	-0.86834	0.74238	1	FALSE
LOC_Os09g10690	2.87269	115.128	-5.3247	6.0102e-09	4.2584e-07	TRUE	2.66508	2.29512	0.21561	1	1	FALSE
LOC_Os02g58214	10.1266	403.942	-5.3179	3.8792e-07	1.3087e-05	TRUE	9.63302	32.6761	-1.7622	0.065276	0.54777	FALSE
LOC_Os02g34860	6.06076	240.525	-5.3105	3.7625e-10	4.4728e-08	TRUE	5.72508	39.4842	-2.7859	0.0019167	0.05866	FALSE
LOC_Os10g30310	0.857867	34.0096	-5.309	7.3181e-06	0.00015065	TRUE	0.806834	0.297678	1.4385	0.88929	1	FALSE
LOC_Os07g02280	1.79679	71.1999	-5.3084	1.5257e-07	6.1697e-06	TRUE	1.68975	3.46043	-1.0341	0.6595	1	FALSE
LOC_Os03g47210	0.944125	37.379	-5.3071	8.7468e-06	0.00017349	TRUE	0.901565	6.87445	-2.9307	0.093606	0.62894	FALSE
LOC_Os03g28130	1.25883	49.6681	-5.3022	4.951e-06	0.000109	TRUE	1.20209	5.02063	-2.0623	0.31857	0.94765	FALSE
LOC_Os01g52710	18.8622	743.348	-5.3005	3.8202e-11	6.9783e-09	TRUE	17.8349	40.4676	-1.1821	0.183	0.80211	FALSE
LOC_Os02g42430	4.2282	166.068	-5.2956	2.7025e-09	2.181e-07	TRUE	3.99919	69.979	-4.1291	4.6823e-06	0.00033475	TRUE
LOC_Os07g04960	1.08632	42.6031	-5.2934	7.2791e-06	0.00015006	TRUE	1.01263	7.26022	-2.8419	0.08541	0.60774	FALSE
LOC_Os10g40584	5.94847	232.787	-5.2903	3.3111e-10	4.0257e-08	TRUE	5.53711	12.8958	-1.2197	0.24576	0.87646	FALSE
LOC_Os02g17940	3.69024	144.356	-5.2898	6.5302e-09	4.5622e-07	TRUE	3.51153	1.72696	1.0239	0.49254	1	FALSE
LOC_Os07g47750	5.40598	211.322	-5.2887	0.00027447	0.0028534	TRUE	5.1252	14.1539	-1.4655	0.19745	0.81926	FALSE
LOC_Os04g41810	43.6898	1696.42	-5.2791	6.0518e-12	1.3989e-09	TRUE	41.1745	299.425	-2.8624	0.00039504	0.016467	TRUE
LOC_Os06g38960	2.8831	111.936	-5.2789	7.1939e-05	0.00098031	TRUE	2.70238	7.38269	-1.4499	0.26575	0.89845	FALSE
LOC_Os08g33800	0.629417	24.2507	-5.2679	0.00011246	0.0013977	TRUE	0.601043	7.96143	-3.7275	0.035219	0.41514	FALSE
LOC_Os06g40150	20.6492	795.359	-5.2674	4.846e-11	8.3626e-09	TRUE	19.5817	198.282	-3.34	1.2465e-05	0.00080428	TRUE
LOC_Os06g37510	8.43103	324.553	-5.2666	4.9197e-10	5.5436e-08	TRUE	7.99955	18.1926	-1.1854	0.31305	0.94182	FALSE
LOC_Os01g72700	31.0797	1192.9	-5.2624	1.8558e-09	1.6162e-07	TRUE	29.3227	170.267	-2.5377	0.008579	0.17698	FALSE
LOC_Os05g33690	27.3906	1048.26	-5.2582	1.0929e-07	4.7131e-06	TRUE	25.7837	166.282	-2.6891	0.00014288	0.0069048	TRUE
LOC_Os05g04820	26.9987	1024.3	-5.2456	3.9465e-11	7.1051e-09	TRUE	25.5141	41.3485	-0.69654	0.49078	1	FALSE
LOC_Os01g55190	17.3853	656.138	-5.2381	1.5539e-05	0.00027815	TRUE	16.4643	122.957	-2.9007	0.035844	0.41846	FALSE
LOC_Os10g38710	4.80647	181.278	-5.2371	5.8704e-10	6.3719e-08	TRUE	4.44724	1.37017	1.6986	0.5055	1	FALSE
LOC_Os03g06570	75.8392	2859.31	-5.2366	3.5022e-11	6.5247e-09	TRUE	71.9746	120.246	-0.74043	0.62257	1	FALSE
LOC_Os04g51980	1.91361	72.1472	-5.2366	1.3008e-07	5.4242e-06	TRUE	1.80197	2.79766	-0.63464	0.79575	1	FALSE
LOC_Os03g01720	2.31458	86.9913	-5.232	4.6788e-06	0.0001038	TRUE	2.19722	10.6764	-2.2807	0.098246	0.64244	FALSE
LOC_Os01g17470	13.3446	496.49	-5.2174	1.2735e-10	1.8776e-08	TRUE	12.6161	34.1785	-1.4378	0.11348	0.67737	FALSE
LOC_Os02g52934	0.629417	23.2998	-5.2102	0.00039587	0.0038315	TRUE	0.601043	45.5617	-6.2442	1.8077e-07	1.7403e-05	TRUE
LOC_Os08g03682	0.852662	31.521	-5.2082	1.5774e-05	0.00028088	TRUE	0.788186	0.297678	1.4048	0.88902	1	FALSE
LOC_Os03g01270	4.71567	174.017	-5.2056	9.8626e-10	9.6682e-08	TRUE	4.42827	15.4856	-1.8061	0.070859	0.56471	FALSE
LOC_Os06g34660	2.944	108.218	-5.2	3.6787e-08	1.9294e-06	TRUE	2.79827	25.4041	-3.1825	0.0032012	0.085782	FALSE
LOC_Os06g48170	4.40592	161.837	-5.199	0.00048259	0.0044676	TRUE	4.2073	43.4464	-3.3683	0.017882	0.28463	FALSE
Novel01234	7.53763	276.804	-5.1986	5.2393e-10	5.7875e-08	TRUE	7.09566	12.2558	-0.78845	0.5047	1	FALSE
LOC_Os06g40430	14.4667	530.042	-5.1953	9.5934e-11	1.5094e-08	TRUE	13.6649	36.0248	-1.3985	0.13695	0.72579	FALSE
LOC_Os01g13530	3.37033	122.804	-5.1873	4.5976e-06	0.0001023	TRUE	3.19236	33.5461	-3.3935	0.045126	0.46891	FALSE
LOC_Os10g29240	3.71561	135.295	-5.1864	7.326e-09	5.0522e-07	TRUE	3.51037	10.9569	-1.6422	0.17989	0.79694	FALSE
Novel00909	11.2836	410.179	-5.184	3.7949e-10	4.4963e-08	TRUE	10.6844	32.4147	-1.6011	0.12059	0.69399	FALSE
LOC_Os12g04940	1.5937	57.913	-5.1834	4.307e-07	1.4285e-05	TRUE	1.4828	7.57093	-2.3521	0.10493	0.65803	FALSE
LOC_Os04g30800	2.74091	99.1416	-5.1768	0.00025388	0.0026766	TRUE	2.59132	4.9169	-0.92406	0.72166	1	FALSE
LOC_Os01g54300	3.51252	127.034	-5.1766	4.8046e-08	2.4085e-06	TRUE	3.30342	25.8379	-2.9675	0.0025972	0.07324	FALSE
LOC_Os06g35574	3.53789	127.916	-5.1762	4.1244e-08	2.1215e-06	TRUE	3.30226	2.40895	0.45505	0.93088	1	FALSE
LOC_Os01g44970	4.06089	146.223	-5.1702	0.00011413	0.001411	TRUE	3.82838	8.2083	-1.1003	0.36438	0.9727	FALSE
LOC_Os05g18670	0.426331	15.2733	-5.1629	0.0008689	0.007126	TRUE	0.394093	0.787513	-0.99877	0.95522	1	FALSE
LOC_Os08g42080	1.68516	60.3417	-5.1622	7.228e-07	2.2005e-05	TRUE	1.59618	13.7144	-3.103	0.017179	0.27746	FALSE
LOC_Os11g05320	1.17258	41.8626	-5.1579	3.8223e-06	8.7705e-05	TRUE	1.10736	2.29512	-1.0515	0.6829	1	FALSE
LOC_Os06g47250	1.48208	52.8866	-5.1572	9.471e-07	2.7429e-05	TRUE	1.38923	1.1189	0.3122	0.9484	1	FALSE
LOC_Os09g33710	17.8971	634.36	-5.1475	1.862e-11	3.7488e-09	TRUE	16.6425	14.2423	0.22469	0.95493	1	FALSE
LOC_Os08g43390	6.16197	218.066	-5.1452	1.0833e-09	1.0387e-07	TRUE	5.78136	22.0236	-1.9296	0.27662	0.91117	FALSE
LOC_Os05g39560	1.25883	44.5198	-5.1443	5.2183e-06	0.00011381	TRUE	1.20209	0.536245	1.1646	0.69366	1	FALSE
LOC_Os03g12815	1.88825	66.7659	-5.144	6.4773e-07	2.0096e-05	TRUE	1.80313	8.03976	-2.1566	0.17161	0.78585	FALSE
LOC_Os07g29240	14.8416	522.718	-5.1383	1.5895e-10	2.2293e-08	TRUE	13.9669	23.1943	-0.73176	0.46663	1	FALSE
LOC_Os05g12580	2.8779	101.291	-5.1373	2.0243e-05	0.00034772	TRUE	2.68373	4.78598	-0.83457	0.6176	1	FALSE
LOC_Os02g44654	15.8473	557.686	-5.1371	7.4159e-07	2.2468e-05	TRUE	15.0587	96.3822	-2.6782	0.00087423	0.031909	TRUE
LOC_Os01g45860	3.4009	119.292	-5.1324	1.4516e-08	8.9111e-07	TRUE	3.20985	6.50462	-1.019	0.52326	1	FALSE
LOC_Os04g35114	1.51265	52.9917	-5.1306	3.704e-07	1.269e-05	TRUE	1.40672	2.74864	-0.96639	0.57828	1	FALSE
LOC_Os07g29430	3.93885	137.83	-5.129	6.8691e-09	4.7723e-07	TRUE	3.69751	12.6655	-1.7763	0.10792	0.66384	FALSE
LOC_Os10g42030	1.48728	51.9777	-5.1271	1.2137e-06	3.3841e-05	TRUE	1.40788	0.753803	0.90126	0.8252	1	FALSE
LOC_Os03g64340	8.18242	285.959	-5.1271	0.00032293	0.0032631	TRUE	7.81356	72.4648	-3.2132	0.00026762	0.011862	TRUE
LOC_Os05g12150	0.629417	21.9275	-5.1226	0.00023192	0.0025042	TRUE	0.601043	2.85855	-2.2497	0.45906	1	FALSE
LOC_Os01g59150	129.294	4486.83	-5.117	9.0582e-11	1.4312e-08	TRUE	122.929	655.293	-2.4143	0.049458	0.48827	FALSE
LOC_Os08g32910	4.76615	164.914	-5.1127	4.7012e-09	3.4655e-07	TRUE	4.48686	19.3198	-2.1063	0.042998	0.45765	FALSE
LOC_Os07g12160	8.21778	284.011	-5.1111	3.194e-10	3.9087e-08	TRUE	7.69439	7.51361	0.0343	1	1	FALSE
LOC_Os02g36820	0.629417	21.7176	-5.1087	0.00024118	0.0025738	TRUE	0.601043	4.8389	-3.0091	0.15956	0.7692	FALSE
LOC_Os10g38880	1.2842	44.2592	-5.107	7.4194e-05	0.0010066	TRUE	1.20093	6.47922	-2.4317	0.11849	0.68901	FALSE
LOC_Os07g37530	2.68522	92.4161	-5.105	2.554e-08	1.4356e-06	TRUE	2.51407	6.3426	-1.335	0.28965	0.92473	FALSE
LOC_Os02g49160	1.80199	61.8522	-5.1012	5.8699e-07	1.844e-05	TRUE	1.7084	15.5468	-3.1859	0.0093999	0.18951	FALSE
LOC_Os04g46130	9.50694	325.95	-5.0995	1.7053e-08	1.025e-06	TRUE	8.97487	21.5745	-1.2654	0.49908	1	FALSE
LOC_Os01g73604	1.82736	62.444	-5.0947	2.1574e-07	8.1123e-06	TRUE	1.70724	0.582655	1.551	0.68686	1	FALSE
LOC_Os07g23810	8.4616	289.109	-5.0945	1.0747e-09	1.0372e-07	TRUE	8.01703	23.6032	-1.5578	0.12268	0.69961	FALSE
LOC_Os06g02780	136.21	4649.92	-5.0933	3.7972e-11	6.9703e-09	TRUE	128.928	378.201	-1.5526	0.15613	0.76167	FALSE
LOC_Os06g36810	0.852662	29.0509	-5.0905	2.5929e-05	0.00042643	TRUE	0.788186	0.251268	1.6493	0.88832	1	FALSE
LOC_Os09g21450	2.65465	90.4169	-5.09	5.9014e-08	2.87e-06	TRUE	2.49659	5.25041	-1.0725	0.53243	1	FALSE
LOC_Os08g06540	0.629417	21.3852	-5.0864	0.00026573	0.0027772	TRUE	0.601043	2.74033	-2.1888	0.46815	1	FALSE
LOC_Os04g33370	12.8168	435.261	-5.0858	7.7803e-08	3.5705e-06	TRUE	12.2267	150.923	-3.6257	9.4949e-06	0.00063282	TRUE
LOC_Os09g20980	11.5784	393.132	-5.0855	4.3439e-10	4.9745e-08	TRUE	10.9439	67.3444	-2.6214	0.005083	0.12153	FALSE
LOC_Os11g02369	296.627	10066.5	-5.0848	1.4827e-11	3.1193e-09	TRUE	278.563	112.596	1.3068	0.053036	0.50172	FALSE
LOC_Os04g59380	30.2886	1025.75	-5.0818	1.3921e-10	2.0206e-08	TRUE	28.7248	65.6327	-1.1921	0.17233	0.78717	FALSE
LOC_Os01g55420	1.16737	39.5	-5.0805	5.4678e-06	0.00011788	TRUE	1.08871	4.29435	-1.9798	0.29622	0.92975	FALSE
LOC_Os07g43370	14.0193	473.294	-5.0773	5.5602e-10	6.088e-08	TRUE	13.2571	25.2937	-0.93201	0.55391	1	FALSE
LOC_Os10g23090	8.60404	289.91	-5.0744	2.1118e-10	2.765e-08	TRUE	8.06719	24.442	-1.5992	0.047107	0.47703	FALSE
LOC_Os05g14880	3.28928	110.618	-5.0717	2.8896e-08	1.5797e-06	TRUE	3.11628	31.3645	-3.3312	0.00074458	0.027933	TRUE
LOC_Os05g48900	68.0219	2284.81	-5.0699	7.7407e-08	3.5566e-06	TRUE	63.7497	69.8044	-0.1309	0.83696	1	FALSE
LOC_Os04g02970	0.629417	21.0462	-5.0634	0.00031457	0.0031967	TRUE	0.601043	7.9111	-3.7183	0.035609	0.41719	FALSE
Novel00359	1.40103	46.8058	-5.0621	1.3933e-06	3.7836e-05	TRUE	1.31315	11.5694	-3.1392	0.012632	0.23146	FALSE
LOC_Os11g42950	0.944125	31.5004	-5.0602	4.2153e-05	0.00063598	TRUE	0.901565	6.15175	-2.7705	0.14211	0.73426	FALSE
LOC_Os09g02840	0.426331	14.1818	-5.0559	0.0013404	0.0098887	TRUE	0.394093	0.297678	0.40479	1	1	FALSE
LOC_Os05g43860	20.2927	673.608	-5.0529	5.7465e-11	9.7814e-09	TRUE	18.9158	26.9999	-0.51336	0.51923	1	FALSE
LOC_Os04g31820	6.85253	227.354	-5.0522	6.014e-10	6.5088e-08	TRUE	6.41738	9.37621	-0.54702	0.55864	1	FALSE
LOC_Os06g45370	14.6684	486.346	-5.0512	1.6746e-10	2.3145e-08	TRUE	13.683	3.82992	1.837	0.16597	0.77738	FALSE
LOC_Os02g51320	7.563	249.49	-5.0439	8.2313e-07	2.4483e-05	TRUE	7.0945	24.0865	-1.7635	0.054158	0.50537	FALSE
LOC_Os03g24020	66.8633	2202.34	-5.0417	1.0353e-10	1.5889e-08	TRUE	63.1246	115.793	-0.87528	0.42165	1	FALSE
LOC_Os02g05470	110.948	3642.36	-5.0369	1.2021e-10	1.7935e-08	TRUE	105.075	257.48	-1.293	0.10699	0.66187	FALSE
LOC_Os07g38000	13.8773	454.953	-5.0349	3.9206e-10	4.6024e-08	TRUE	13.0851	17.508	-0.42008	0.80136	1	FALSE
LOC_Os06g05550	155.365	5083.62	-5.0321	1.4095e-10	2.0379e-08	TRUE	147.786	488.652	-1.7253	0.088323	0.61361	FALSE
LOC_Os01g16030	10.7459	350.757	-5.0286	5.8009e-07	1.83e-05	TRUE	10.1359	32.8742	-1.6975	0.12053	0.69396	FALSE
LOC_Os03g11680	1.27899	41.7233	-5.0278	3.1658e-06	7.4888e-05	TRUE	1.18228	3.51515	-1.572	0.41707	1	FALSE
LOC_Os02g30780	8.65427	282.267	-5.0275	1.8316e-09	1.5988e-07	TRUE	8.18669	17.7394	-1.1156	0.51997	1	FALSE
LOC_Os02g51280	8.09616	264.048	-5.0274	6.2682e-05	0.0008778	TRUE	7.71883	19.5456	-1.3404	0.30134	0.93382	FALSE
LOC_Os01g17000	8.85736	288.491	-5.0255	2.1375e-09	1.8107e-07	TRUE	8.39364	17.4235	-1.0537	0.39651	0.99393	FALSE
LOC_Os08g38170	10.5835	343.399	-5.02	2.0071e-09	1.7121e-07	TRUE	10.0446	16.5366	-0.71924	0.60306	1	FALSE
LOC_Os01g31940	2.14207	69.4078	-5.018	1.9404e-07	7.4755e-06	TRUE	2.00776	6.43102	-1.6795	0.21777	0.84838	FALSE
LOC_Os12g04424	10.3193	334.212	-5.0174	1.7492e-09	1.5483e-07	TRUE	9.80267	34.1762	-1.8017	0.20094	0.82262	FALSE
LOC_Os05g32640	1.48208	47.7317	-5.0093	2.5459e-06	6.2515e-05	TRUE	1.38923	4.0851	-1.5561	0.43645	1	FALSE
LOC_Os01g54210	13.1265	421.466	-5.0049	2.1606e-05	0.0003666	TRUE	12.4476	316.064	-4.6663	0.0033321	0.088508	FALSE
LOC_Os09g36700	112.054	3589.02	-5.0013	0.0011904	0.0090384	TRUE	105.912	342.06	-1.6914	0.02341	0.33173	FALSE
LOC_Os02g51340	42.9513	1.33496	5.0078	8.4494e-07	2.5032e-05	TRUE	40.1209	27.5238	0.54367	0.49856	1	FALSE
LOC_Os01g40290	23.0852	0.714086	5.0147	0.00011308	0.0014013	TRUE	21.5383	47.1781	-1.1312	0.091919	0.62463	FALSE
LOC_Os07g11739	2641.15	80.9983	5.0271	0.00060447	0.0053664	TRUE	2471.72	2155.81	0.19728	1	1	FALSE
LOC_Os04g52500	17119.6	522.231	5.0348	3.526e-05	0.0005513	TRUE	15997.5	8861.23	0.85227	0.31389	0.94241	FALSE
Novel00301	30.7345	0.927039	5.0511	1.1554e-05	0.00021753	TRUE	28.7275	15.1861	0.91968	0.30447	0.93455	FALSE
LOC_Os03g39760	257.172	7.73977	5.0543	5.58e-06	0.00011968	TRUE	239.595	123.504	0.95604	0.21105	0.83945	FALSE
LOC_Os05g30760	357.463	10.7248	5.0588	4.2941e-11	7.5141e-09	TRUE	335.284	126.251	1.4091	0.025939	0.35142	FALSE
LOC_Os12g19010	19.334	0.575945	5.0691	3.805e-05	0.00058607	TRUE	18.208	0	Inf	3.1769e-06	0.00023546	TRUE
LOC_Os05g11560	2334.67	69.1737	5.0768	3.0821e-10	3.821e-08	TRUE	2189.03	2293.98	-0.067559	0.85847	1	FALSE
LOC_Os03g58140	15.3896	0.455997	5.0768	0.00046917	0.0043639	TRUE	14.3365	16.9445	-0.24112	0.73371	1	FALSE
LOC_Os11g47590	187.115	5.49282	5.0902	0.0003727	0.0036525	TRUE	176.778	149.015	0.24648	0.65444	1	FALSE
LOC_Os04g03100	49.8542	1.45826	5.0954	0.00039132	0.0037992	TRUE	46.3807	7.70708	2.5893	0.026161	0.35258	FALSE
LOC_Os01g04530	53.0327	1.54812	5.0983	2.982e-05	0.00048152	TRUE	49.4369	2.84977	4.1167	0.0002084	0.0095998	TRUE
LOC_Os04g32050	12738	371.626	5.0991	3.5298e-07	1.2183e-05	TRUE	11920.1	4884.96	1.287	0.062571	0.53805	FALSE
LOC_Os11g45740	5894.22	171.662	5.1017	6.5352e-12	1.4922e-09	TRUE	5515.25	1361.22	2.0185	0.0025129	0.071497	FALSE
LOC_Os04g27800	2405.37	69.9928	5.1029	9.4502e-05	0.0012157	TRUE	2238.03	1260.65	0.82806	0.3332	0.95443	FALSE
LOC_Os12g37690	2607.41	75.5784	5.1085	6.9518e-06	0.0001443	TRUE	2432.02	1201.92	1.0168	0.259	0.89192	FALSE
LOC_Os06g06130	34.0788	0.987013	5.1097	3.5106e-06	8.1703e-05	TRUE	31.8266	23.0022	0.46847	0.61037	1	FALSE
LOC_Os01g06730	2798.85	80.556	5.1187	5.7474e-12	1.3451e-09	TRUE	2612.68	75.3661	5.1155	6.3589e-12	1.394e-09	TRUE
LOC_Os11g39000	17.3133	0.486087	5.1545	0.00010344	0.0013061	TRUE	16.2367	9.29349	0.80497	0.32911	0.95387	FALSE
LOC_Os04g10160	173.031	4.82387	5.1647	0.00099867	0.0079198	TRUE	163.473	182.553	-0.15926	1	1	FALSE
LOC_Os09g26780	6375.12	177.066	5.1701	3.3819e-12	8.7945e-10	TRUE	5989.27	6464.15	-0.11008	0.92747	1	FALSE
LOC_Os03g28090	19.1518	0.531016	5.1726	0.0006609	0.0057496	TRUE	18.0757	54.3385	-1.5879	0.046598	0.47566	FALSE
LOC_Os08g09010	343.759	9.5161	5.1749	2.6284e-10	3.3478e-08	TRUE	321.955	1129.84	-1.8112	0.060815	0.53224	FALSE
LOC_Os07g11410	25.801	0.714086	5.1752	0.00086107	0.0070802	TRUE	24.0699	16.5413	0.54115	0.70229	1	FALSE
LOC_Os07g02690	45.5965	1.25994	5.1775	5.6922e-07	1.8034e-05	TRUE	42.6137	28.5654	0.57705	0.48993	1	FALSE
LOC_Os05g23230	26.4449	0.729131	5.1807	1.1385e-05	0.0002151	TRUE	24.7543	28.2073	-0.18839	0.80901	1	FALSE
LOC_Os01g62970	2950.31	81.2152	5.183	5.1788e-12	1.2352e-09	TRUE	2758.03	1709.26	0.69027	0.33202	0.95443	FALSE
LOC_Os01g55690	285.263	7.79435	5.1937	0.0011839	0.0090018	TRUE	269.715	262.088	0.041386	0.92993	1	FALSE
LOC_Os08g03320	17.8567	0.486087	5.1991	0.00015385	0.001806	TRUE	16.6821	24.3443	-0.54528	0.45772	1	FALSE
LOC_Os03g61360	11353.1	308.522	5.2016	0.00054326	0.004921	TRUE	10589.9	3343.8	1.6631	0.13705	0.72579	FALSE
LOC_Os12g06410	555.925	15.0741	5.2047	1.7369e-06	4.5389e-05	TRUE	522.165	331.813	0.65413	0.31696	0.94582	FALSE
LOC_Os06g45170	21.3989	0.575945	5.2155	0.00084397	0.0069658	TRUE	19.9695	23.3637	-0.22647	0.86108	1	FALSE
LOC_Os09g15320	2026.7	54.4998	5.2167	0.00010923	0.0013644	TRUE	1894.24	888.2	1.0927	0.26625	0.89872	FALSE
LOC_Os08g44660	50.7482	1.35	5.2323	2.0713e-07	7.8347e-06	TRUE	47.3789	26.614	0.83206	0.33052	0.95418	FALSE
LOC_Os01g66544	3591.5	94.4975	5.2482	3.0372e-05	0.00048877	TRUE	3362.94	2768.2	0.28078	0.86143	1	FALSE
LOC_Os03g03700	2488.85	65.3799	5.2505	2.2702e-07	8.4209e-06	TRUE	2331.64	1214.27	0.94126	0.17406	0.78908	FALSE
LOC_Os08g40840	83.7486	2.18698	5.2591	0.00013614	0.0016334	TRUE	78.0689	22.8704	1.7713	0.048544	0.48287	FALSE
LOC_Os03g53200	3040.81	79.1899	5.263	2.3337e-12	6.2422e-10	TRUE	2848.71	2613.22	0.12448	0.86727	1	FALSE
LOC_Os05g46830	102.022	2.65488	5.2641	0.00048358	0.0044757	TRUE	94.8641	1.34916	6.1357	0.00012313	0.006113	TRUE
LOC_Os02g53160	958.758	24.8067	5.2724	0.0004067	0.003905	TRUE	894.469	236.918	1.9166	0.085236	0.60757	FALSE
LOC_Os02g54254	78120.6	2017.76	5.2749	1.7826e-12	4.9084e-10	TRUE	73068.3	40359.9	0.85632	0.22364	0.85273	FALSE
LOC_Os06g13560	4161.04	107.308	5.2771	1.719e-12	4.7681e-10	TRUE	3897.73	3596.69	0.11597	0.88721	1	FALSE
LOC_Os11g37950	7131.17	182.561	5.2877	2.6118e-08	1.4576e-06	TRUE	6649.13	4513.31	0.55898	0.54273	1	FALSE
LOC_Os02g12080	11.6031	0.287973	5.3324	0.00077648	0.0065224	TRUE	10.8483	3.77081	1.5245	0.16311	0.77345	FALSE
LOC_Os02g48850	19.1253	0.471042	5.3435	9.0427e-05	0.0011721	TRUE	17.8271	15.8515	0.16945	0.9296	1	FALSE
LOC_Os04g11810	11.7049	0.287973	5.345	0.00064599	0.0056535	TRUE	10.999	8.24901	0.41508	0.67624	1	FALSE
LOC_Os05g35290	596.521	14.6647	5.3462	5.7543e-06	0.00012264	TRUE	555.648	127.314	2.1258	0.015234	0.25746	FALSE
LOC_Os10g02920	165.546	4.01992	5.3639	1.5599e-10	2.2043e-08	TRUE	154.537	88.8736	0.79812	0.26471	0.89784	FALSE
LOC_Os03g52370	917.523	22.1765	5.3706	5.8941e-05	0.00083321	TRUE	853.826	389.767	1.1313	0.19973	0.82116	FALSE
LOC_Os01g15000	22335.7	539.213	5.3724	2.8001e-10	3.5305e-08	TRUE	20860.8	12371.2	0.75381	0.32935	0.95387	FALSE
LOC_Os01g58340	20.1514	0.486087	5.3735	7.2927e-05	0.00099161	TRUE	18.8382	14.2151	0.40624	0.78068	1	FALSE
LOC_Os06g44020	10.0755	0.243044	5.3735	0.0013552	0.0099724	TRUE	9.48003	1.96552	2.27	0.048314	0.48195	FALSE
LOC_Os04g48400	45.3366	1.09192	5.3757	1.6871e-07	6.6925e-06	TRUE	42.3569	27.8801	0.60336	0.44429	1	FALSE
LOC_Os04g09900	293.807	7.0564	5.3798	9.3004e-07	2.704e-05	TRUE	273.963	29.3028	3.2249	0.00042818	0.017575	TRUE
LOC_Os02g02780	4067.15	96.6853	5.3946	1.8054e-10	2.4232e-08	TRUE	3800	2599.91	0.54754	0.52502	1	FALSE
LOC_Os07g03170	368.205	8.75079	5.395	0.00022031	0.0024095	TRUE	343.521	154.705	1.1509	0.30891	0.9378	FALSE
LOC_Os06g37300	1250.25	29.5111	5.4048	0.0004484	0.0042199	TRUE	1162.58	269.59	2.1085	0.061145	0.53321	FALSE
LOC_Os01g33770	249.096	5.85896	5.4099	8.8018e-08	3.952e-06	TRUE	232.228	112.905	1.0404	0.17306	0.78818	FALSE
LOC_Os09g08130	486	11.3223	5.4237	8.6214e-05	0.0011311	TRUE	452.265	111.078	2.0256	0.038368	0.43361	FALSE
LOC_Os10g41350	78.2727	1.806	5.4376	1.3362e-06	3.6576e-05	TRUE	72.9993	34.4341	1.084	0.14362	0.73777	FALSE
LOC_Os03g55550	115.132	2.64298	5.445	0.00096659	0.0077242	TRUE	108.851	91.8451	0.24508	0.69809	1	FALSE
LOC_Os01g42410	12245.4	280.65	5.4473	1.5512e-10	2.2003e-08	TRUE	11452.3	3920.66	1.5465	0.023675	0.33427	FALSE
LOC_Os04g03164	3337.38	76.1783	5.4532	3.735e-07	1.2773e-05	TRUE	3121.49	613.148	2.3479	0.015979	0.2655	FALSE
LOC_Os09g29690	253.449	5.77204	5.4565	1.6834e-11	3.4447e-09	TRUE	238.277	171.787	0.47202	0.39454	0.99221	FALSE
Novel00433	165.507	3.74679	5.4651	0.00088705	0.0072416	TRUE	154.393	0	Inf	3.8791e-06	0.00028063	TRUE
Novel00140	10.7452	0.243044	5.4663	0.0012359	0.0092836	TRUE	10.0415	15.6952	-0.64435	0.50644	1	FALSE
LOC_Os02g26794	122.979	2.77482	5.4699	5.8656e-06	0.00012473	TRUE	114.661	0	Inf	4.0842e-09	5.3655e-07	TRUE
LOC_Os06g36040	56.3764	1.25994	5.4837	0.00023784	0.0025447	TRUE	52.4416	18.7897	1.4808	0.11931	0.6904	FALSE
LOC_Os02g27420	12.9282	0.287973	5.4885	0.00047001	0.0043684	TRUE	12.104	9.27688	0.38377	0.74911	1	FALSE
LOC_Os06g11220	56.8717	1.25994	5.4963	0.00011891	0.0014638	TRUE	53.2669	33.3668	0.67482	0.49979	1	FALSE
LOC_Os08g35630	4037.97	88.434	5.5129	2.299e-08	1.3204e-06	TRUE	3780.11	4414.94	-0.22396	0.56709	1	FALSE
LOC_Os04g49340	125.531	2.74829	5.5134	3.0092e-05	0.00048509	TRUE	117.406	54.4214	1.1093	0.23953	0.86923	FALSE
LOC_Os07g02460	2822.52	60.9985	5.5321	8.8888e-05	0.0011567	TRUE	2626.43	1525.32	0.78399	0.38415	0.98503	FALSE
LOC_Os01g58350	185.429	3.94491	5.5547	5.3749e-11	9.2327e-09	TRUE	173.087	81.233	1.0914	0.11404	0.67811	FALSE
Novel00520	70.1961	1.48794	5.56	3.2419e-05	0.00051527	TRUE	66.18	39.8641	0.7313	0.28096	0.91574	FALSE
Novel00190	43.7483	0.927039	5.5605	3.5906e-07	1.2349e-05	TRUE	40.8319	19.4551	1.0695	0.19447	0.81538	FALSE
LOC_Os01g42860	96685.3	2033.48	5.5713	4.7625e-05	0.0007038	TRUE	90188.7	34815.4	1.3732	0.1655	0.77679	FALSE
LOC_Os01g11600	3199.94	66.0371	5.5986	2.2018e-13	8.7715e-11	TRUE	2991.99	4712.54	-0.6554	0.26184	0.89557	FALSE
LOC_Os06g47610	11.8009	0.243044	5.6015	0.00064181	0.0056252	TRUE	11.0366	3.59135	1.6197	0.12457	0.70292	FALSE
LOC_Os04g53720	838.516	17.2163	5.606	1.0192e-08	6.6029e-07	TRUE	785.469	652.465	0.26765	0.79093	1	FALSE
LOC_Os05g43510	462.75	9.43478	5.6161	2.8363e-06	6.8474e-05	TRUE	432.366	124.284	1.7986	0.037397	0.42875	FALSE
LOC_Os11g38220	49.1851	1.00206	5.6172	1.3475e-07	5.5757e-06	TRUE	45.9136	3.98185	3.5274	7.2975e-05	0.0038542	TRUE
LOC_Os03g52390	6862.84	139.543	5.62	6.959e-05	0.00095425	TRUE	6395.17	2219.48	1.5268	0.12642	0.70634	FALSE
LOC_Os01g58300	78.6431	1.59305	5.6255	0.00064601	0.0056535	TRUE	73.6203	7.41036	3.3125	0.01399	0.24559	FALSE
LOC_Os11g08314	621.537	12.2723	5.6624	8.5034e-13	2.6985e-10	TRUE	581.01	99.6471	2.5437	0.00025931	0.011522	TRUE
LOC_Os11g19340	88.6324	1.74603	5.6657	7.6158e-05	0.0010286	TRUE	82.4852	16.0271	2.3636	0.024615	0.34097	FALSE
Novel00571	11.6896	0.227999	5.6801	0.0013181	0.0097684	TRUE	10.8821	3.39301	1.6813	0.19401	0.81496	FALSE
LOC_Os09g11630	743.407	14.4649	5.6835	1.2586e-13	5.4175e-11	TRUE	698.146	794.66	-0.18681	0.84431	1	FALSE
LOC_Os02g30790	120.608	2.33996	5.6877	0.0018397	0.012639	TRUE	113.61	0	Inf	3.1999e-05	0.0018661	TRUE
LOC_Os09g38850	86.9003	1.67101	5.7006	7.1746e-07	2.1914e-05	TRUE	81.2415	0.893033	6.5074	6.0334e-08	6.273e-06	TRUE
LOC_Os12g36830	2924.41	55.6795	5.7149	8.3134e-05	0.001102	TRUE	2720.94	483.352	2.493	0.026068	0.35238	FALSE
LOC_Os03g15070	15.1611	0.287973	5.7183	0.0001628	0.0018927	TRUE	14.1307	1.90641	2.8899	0.01246	0.22988	FALSE
LOC_Os06g42690	60.8821	1.15504	5.72	0.0007267	0.0061974	TRUE	57.0367	30.5317	0.90158	0.36353	0.97245	FALSE
LOC_Os06g49660	1755.6	32.1626	5.7704	0.0013173	0.0097641	TRUE	1639.7	597.024	1.4576	0.25362	0.88504	FALSE
LOC_Os03g49380	23671.7	432.068	5.7758	8.1626e-06	0.00016424	TRUE	22190	15980.9	0.47356	0.55278	1	FALSE
LOC_Os02g42780	84.0601	1.51803	5.7911	0.001214	0.0091656	TRUE	79.1543	65.7779	0.26706	0.7632	1	FALSE
LOC_Os08g39840	3589.04	64.7521	5.7925	6.5398e-06	0.00013727	TRUE	3346.54	1291.94	1.3731	0.1315	0.71545	FALSE
LOC_Os08g24670	26.1913	0.471042	5.7971	5.9646e-06	0.00012655	TRUE	24.4887	12.131	1.0134	0.25118	0.88211	FALSE
LOC_Os01g67680	12.7607	0.227999	5.8065	0.00034565	0.0034461	TRUE	11.9941	11.6015	0.04802	0.8969	1	FALSE
LOC_Os02g09810	34609.8	617.042	5.8097	3.806e-14	2.0655e-11	TRUE	32342.2	16988.4	0.92887	0.19386	0.81482	FALSE
LOC_Os07g29230	25.6179	0.455997	5.812	1.0257e-05	0.00019788	TRUE	23.904	14.7492	0.69661	0.50375	1	FALSE
LOC_Os09g21310	12.842	0.227999	5.8157	0.00056738	0.0050952	TRUE	12.0093	5.91579	1.0215	0.37651	0.97969	FALSE
LOC_Os05g39770	43107.6	763.524	5.8191	1.7266e-10	2.343e-08	TRUE	40274.1	20469.6	0.97637	0.17919	0.7959	FALSE
LOC_Os01g24700	16.2839	0.287973	5.8214	0.00010434	0.0013141	TRUE	15.2739	16.8637	-0.14286	0.89696	1	FALSE
LOC_Os12g38010	303.204	5.34005	5.8273	6.2851e-05	0.00087985	TRUE	283.215	64.1176	2.1431	0.060638	0.53197	FALSE
LOC_Os05g45350	9270.13	162.672	5.8326	4.7732e-07	1.5583e-05	TRUE	8653.33	2632.81	1.7167	0.033596	0.40429	FALSE
LOC_Os03g02180	13.8769	0.243044	5.8353	0.00060317	0.0053612	TRUE	12.9298	10.3831	0.31647	0.80129	1	FALSE
LOC_Os09g38840	16.6647	0.287973	5.8547	0.00041634	0.0039812	TRUE	15.689	2.2505	2.8014	0.014604	0.25151	FALSE
LOC_Os10g32630	13.4363	0.227999	5.881	0.0011083	0.0085613	TRUE	12.6686	7.28774	0.79771	0.38387	0.98503	FALSE
LOC_Os06g09190	94.7654	1.60789	5.8811	0.00066488	0.0057728	TRUE	89.1135	128.355	-0.52643	0.60495	1	FALSE
LOC_Os06g48050	229.383	3.82496	5.9062	0.0012885	0.0096043	TRUE	216.592	922.241	-2.0902	0.19802	0.82018	FALSE
LOC_Os11g08050	363.852	6.00004	5.9222	1.4164e-07	5.784e-06	TRUE	342.616	0.548945	9.2857	7.3799e-11	1.3037e-08	TRUE
Novel00959	52.8045	0.863918	5.9336	1.3996e-08	8.6488e-07	TRUE	49.4473	88.9265	-0.84672	0.18811	0.80943	FALSE
LOC_Os03g07140	191.658	3.12927	5.9366	3.7313e-06	8.5932e-05	TRUE	180.801	163.366	0.14629	0.68323	1	FALSE
LOC_Os02g09830	602.044	9.79757	5.9413	6.9811e-05	0.00095689	TRUE	562.777	359.143	0.64801	0.54447	1	FALSE
Novel00893	35.5554	0.575945	5.948	1.8564e-07	7.1889e-06	TRUE	33.2581	11.8526	1.4885	0.061779	0.53558	FALSE
LOC_Os07g22250	17.8366	0.287973	5.9528	4.1593e-05	0.00062905	TRUE	16.7019	0	Inf	1.1539e-05	0.00074981	TRUE
LOC_Os04g45880	67.7854	1.09192	5.956	0.00011126	0.0013847	TRUE	63.2085	34.6297	0.86811	0.34618	0.96197	FALSE
LOC_Os03g04890	437.615	6.99622	5.9669	2.7307e-10	3.4663e-08	TRUE	410.014	286.241	0.51844	0.47585	1	FALSE
LOC_Os12g41570	33.2926	0.531016	5.9703	2.7553e-07	9.8831e-06	TRUE	31.3083	22.6136	0.46935	0.42648	1	FALSE
LOC_Os02g40620	108.526	1.72784	5.9729	0.0002363	0.0025355	TRUE	102.242	121.94	-0.25419	0.71834	1	FALSE
LOC_Os02g50460	112.889	1.79116	5.9779	1.4244e-10	2.0516e-08	TRUE	105.679	52.774	1.0018	0.16271	0.77247	FALSE
LOC_Os01g58100	99.4695	1.578	5.9781	8.2216e-05	0.001093	TRUE	92.5182	58.1471	0.67003	0.50909	1	FALSE
LOC_Os05g39720	3521.52	55.2172	5.9949	0.0011394	0.0087526	TRUE	3289.17	1094.15	1.5879	0.23063	0.85962	FALSE
LOC_Os12g05330	18.8158	0.287973	6.0299	3.2828e-05	0.0005198	TRUE	17.5452	12.1416	0.53112	0.58583	1	FALSE
LOC_Os03g32230	1341.02	19.9795	6.0687	0.00086272	0.0070878	TRUE	1252.82	379.325	1.7237	0.18262	0.80169	FALSE
Novel00307	49.125	0.729131	6.0741	0.0001547	0.0018151	TRUE	46.4055	179.51	-1.9517	0.47737	1	FALSE
LOC_Os10g32649	19.4457	0.287973	6.0774	1.1325e-05	0.0002143	TRUE	18.3016	8.40485	1.1227	0.17873	0.7959	FALSE
LOC_Os05g33554	16.5017	0.243044	6.0853	5.5192e-05	0.00079065	TRUE	15.5033	2.14498	2.8535	0.0082065	0.17212	FALSE
LOC_Os08g24630	16.5017	0.243044	6.0853	5.5192e-05	0.00079065	TRUE	15.5033	16.5711	-0.096096	0.97387	1	FALSE
LOC_Os09g15050	17.1164	0.243044	6.138	6.5172e-05	0.00090455	TRUE	16.0819	2.36254	2.767	0.012731	0.23281	FALSE
LOC_Os08g39850	3602.49	50.3109	6.162	1.2622e-05	0.00023514	TRUE	3357.81	2499.37	0.42595	0.70469	1	FALSE
LOC_Os09g37976	2519.32	34.8228	6.1769	1.2886e-07	5.3794e-06	TRUE	2357.4	2388.93	-0.01917	0.81616	1	FALSE
Novel00075	21.1406	0.287973	6.1979	5.6872e-06	0.00012149	TRUE	19.8407	25.0385	-0.33569	0.75713	1	FALSE
LOC_Os05g39710	39.0075	0.531016	6.1989	1.4355e-06	3.8756e-05	TRUE	36.3438	13.7043	1.4071	0.11421	0.67851	FALSE
LOC_Os02g34970	276.361	3.72006	6.2151	7.5488e-05	0.0010212	TRUE	260.417	368.85	-0.50221	0.46054	1	FALSE
LOC_Os05g12090	83.647	1.10696	6.2396	2.4693e-09	2.0361e-07	TRUE	78.3776	49.5076	0.66279	0.41656	1	FALSE
LOC_Os07g27370	313.737	4.08305	6.2638	9.0743e-14	4.1951e-11	TRUE	293.458	378.536	-0.36727	0.63386	1	FALSE
LOC_Os10g36070	1073.28	13.9262	6.2681	0.00084775	0.0069879	TRUE	1013.94	0	Inf	7.9792e-07	6.7842e-05	TRUE
LOC_Os11g38160	452.038	5.82887	6.2771	3.3541e-08	1.7822e-06	TRUE	424.078	16.3568	4.6964	2.8953e-06	0.00021635	TRUE
LOC_Os10g33040	3136.57	40.2519	6.284	1.0665e-05	0.00020345	TRUE	2930.41	793.308	1.8852	0.062873	0.53893	FALSE
LOC_Os08g07690	144.444	1.85093	6.2861	0.00036698	0.003615	TRUE	134.251	88.9285	0.59422	0.55894	1	FALSE
LOC_Os01g03680	42.2159	0.531016	6.3129	0.00037179	0.0036484	TRUE	39.8774	78.4825	-0.9768	0.69552	1	FALSE
LOC_Os03g55220	18.6177	0.227999	6.3515	2.1593e-05	0.0003666	TRUE	17.4178	16.678	0.062621	0.90551	1	FALSE
LOC_Os05g33130	3354.69	39.9421	6.3921	0.00082386	0.0068436	TRUE	3147.41	5050.01	-0.68212	0.34744	0.96323	FALSE
LOC_Os12g10880	205.457	2.41183	6.4126	7.2651e-07	2.2101e-05	TRUE	193.079	0	Inf	1.4206e-09	1.9731e-07	TRUE
LOC_Os12g33300	67.2689	0.74397	6.4986	6.6858e-10	7.0516e-08	TRUE	62.8899	0	Inf	7.8442e-12	1.6991e-09	TRUE
LOC_Os03g62200	1721.33	18.521	6.5382	3.4725e-05	0.00054385	TRUE	1608.77	485.137	1.7295	0.11301	0.67682	FALSE
LOC_Os09g31462	21.2678	0.227999	6.5435	5.6566e-06	0.00012116	TRUE	19.9902	37.421	-0.90456	0.28772	0.92265	FALSE
LOC_Os08g29980	159.641	1.7013	6.552	9.4186e-07	2.7341e-05	TRUE	150.23	196.912	-0.39038	0.66636	1	FALSE
LOC_Os11g37700	2379.67	24.5252	6.6003	0.0012992	0.0096681	TRUE	2225.9	1033.82	1.1064	0.43607	1	FALSE
LOC_Os11g47600	9022.39	92.327	6.6106	1.206e-08	7.6417e-07	TRUE	8455.9	4304.21	0.97421	0.15904	0.7685	FALSE
LOC_Os11g30270	24.0081	0.243044	6.6262	4.4476e-06	9.98e-05	TRUE	22.4871	0	Inf	1.2342e-06	9.9805e-05	TRUE
LOC_Os03g24820	757.626	7.65887	6.6282	0.00013897	0.0016586	TRUE	711.672	480.264	0.56738	0.63676	1	FALSE
LOC_Os01g21130	29.786	0.287973	6.6926	0.00012405	0.0015142	TRUE	28.1179	8.22182	1.774	0.11823	0.68901	FALSE
LOC_Os04g55980	190.126	1.82105	6.706	1.8858e-05	0.00032846	TRUE	177.629	299.871	-0.75548	0.35665	0.9688	FALSE
LOC_Os01g72500	23.9073	0.227999	6.7123	0.00077008	0.0064802	TRUE	22.5861	10.1502	1.1539	0.18304	0.80211	FALSE
Novel00234	47.8904	0.455997	6.7146	0.00054063	0.0049038	TRUE	45.2297	86.5863	-0.93687	0.51268	1	FALSE
LOC_Os01g06560	1249.54	11.8678	6.7182	4.7318e-06	0.00010485	TRUE	1178.63	1028.92	0.19598	0.64868	1	FALSE
LOC_Os03g07200	4513.81	42.409	6.7338	0.0011499	0.0088128	TRUE	4226.53	3093.76	0.45012	0.75605	1	FALSE
LOC_Os12g36850	2206.98	20.5598	6.7461	1.1396e-05	0.0002152	TRUE	2057.99	1028.11	1.0012	0.30659	0.93512	FALSE
LOC_Os12g44260	26.2369	0.243044	6.7542	2.0663e-06	5.2745e-05	TRUE	24.4678	13.1807	0.89245	0.36701	0.97502	FALSE
LOC_Os03g37930	93.7674	0.863918	6.762	7.2927e-12	1.6451e-09	TRUE	88.2356	303.644	-1.7829	0.21869	0.84924	FALSE
LOC_Os07g28510	31.5618	0.287973	6.7761	2.7636e-07	9.9034e-06	TRUE	29.5169	6.7007	2.1392	0.015372	0.25898	FALSE
LOC_Os01g52740	2436.17	21.7821	6.8053	2.3654e-10	3.065e-08	TRUE	2281.37	2459.66	-0.10855	0.74976	1	FALSE
LOC_Os11g38890	89.1555	0.759015	6.8761	1.5979e-11	3.2876e-09	TRUE	83.5047	0	Inf	1.6504e-13	4.7289e-11	TRUE
LOC_Os09g09780	27.0988	0.227999	6.8931	0.00046159	0.0043137	TRUE	25.3207	6.86354	1.8833	0.069807	0.56141	FALSE
Novel00178	27.2315	0.227999	6.9001	1.0305e-06	2.9414e-05	TRUE	25.4279	7.04739	1.8513	0.039846	0.44223	FALSE
LOC_Os05g01380	811.065	6.51307	6.9603	2.495e-07	9.0781e-06	TRUE	764.273	1009.05	-0.40084	0.77649	1	FALSE
LOC_Os02g34320	89.8815	0.714086	6.9758	0.00099955	0.0079251	TRUE	83.9876	132.212	-0.6546	0.62452	1	FALSE
LOC_Os09g21670	28.795	0.227999	6.9807	2.843e-07	1.011e-05	TRUE	27.0485	0	Inf	7.2293e-08	7.3485e-06	TRUE
LOC_Os05g11580	60.5426	0.455997	7.0528	0.00113	0.0087	TRUE	57.1089	91.5825	-0.68136	0.45127	1	FALSE
LOC_Os10g04490	32.8261	0.243044	7.0775	2.6138e-07	9.4388e-06	TRUE	30.6767	18.6741	0.7161	0.48218	1	FALSE
LOC_Os05g46840	112.912	0.818989	7.1071	2.7763e-12	7.3734e-10	TRUE	105.455	12.3846	3.09	5.0002e-05	0.0027695	TRUE
LOC_Os04g32480	734.368	5.3131	7.1108	1.7428e-11	3.5469e-09	TRUE	686.017	397.018	0.78904	0.31762	0.94652	FALSE
LOC_Os04g34010	213.331	1.53307	7.1205	9.964e-15	6.4331e-12	TRUE	200.002	176.423	0.18098	0.75722	1	FALSE
LOC_Os01g04620	3577.4	25.6642	7.123	3.1481e-10	3.8779e-08	TRUE	3370.83	4966.28	-0.55906	0.55762	1	FALSE
LOC_Os09g11650	32.0082	0.227999	7.1333	4.2384e-06	9.5843e-05	TRUE	30.1683	24.055	0.3267	0.53781	1	FALSE
LOC_Os04g27660	246.734	1.72784	7.1578	0.0015233	0.010919	TRUE	231.208	0	Inf	9.4699e-05	0.00484	TRUE
LOC_Os07g26110	1133.59	7.9199	7.1612	7.5844e-05	0.0010253	TRUE	1062.32	1594.98	-0.58632	0.57201	1	FALSE
LOC_Os09g29660	5999.91	41.7905	7.1656	1.414e-08	8.723e-07	TRUE	5612.58	2852.14	0.97662	0.20451	0.82737	FALSE
LOC_Os10g28350	741.975	5.14823	7.1712	5.0921e-07	1.6453e-05	TRUE	700.323	892.956	-0.35057	0.7752	1	FALSE
LOC_Os12g25660	460.733	3.09603	7.2174	8.1987e-11	1.3234e-08	TRUE	429.522	229.173	0.90629	0.22403	0.85341	FALSE
LOC_Os05g05290	322.433	2.15395	7.2259	6.5567e-08	3.1238e-06	TRUE	300.997	8.72402	5.1086	7.939e-06	0.00053899	TRUE
LOC_Os10g02880	210.004	1.38304	7.2464	1.3216e-08	8.2344e-07	TRUE	197.641	41.138	2.2643	0.0087057	0.17838	FALSE
LOC_Os07g34520	82358	536.037	7.2634	2.5068e-11	4.9147e-09	TRUE	77021.8	63193	0.2855	0.78002	1	FALSE
LOC_Os12g38770	325.796	2.07914	7.2918	2.1721e-05	0.00036788	TRUE	305.164	37.0903	3.0405	0.019099	0.29501	FALSE
LOC_Os01g03270	38.5853	0.243044	7.3107	1.4885e-05	0.00026849	TRUE	35.9958	22.4024	0.68417	0.4959	1	FALSE
LOC_Os07g34260	504.985	2.97629	7.4066	1.0554e-10	1.6132e-08	TRUE	473.806	655.243	-0.46773	0.7977	1	FALSE
LOC_Os12g10870	309.715	1.806	7.422	0.00043003	0.0040857	TRUE	293.024	0	Inf	2.4067e-05	0.00145	TRUE
LOC_Os03g56440	50.016	0.287973	7.4403	3.2028e-06	7.5479e-05	TRUE	46.5937	20.7324	1.1682	0.14563	0.74245	FALSE
LOC_Os10g02910	87.2695	0.471042	7.5335	0.0010955	0.0084937	TRUE	81.4035	0	Inf	0.00022339	0.010162	TRUE
LOC_Os08g42800	108.951	0.575945	7.5635	3.832e-05	0.00058883	TRUE	101.737	56.5377	0.84757	0.42579	1	FALSE
LOC_Os11g30290	566.028	2.94285	7.5875	1.0156e-06	2.9032e-05	TRUE	534.435	356.846	0.58271	0.29622	0.92975	FALSE
LOC_Os04g01690	275.636	1.39808	7.6232	0.00032624	0.0032938	TRUE	258.163	17.9584	3.8455	0.01459	0.25138	FALSE
LOC_Os07g11770	147.61	0.729131	7.6614	3.8716e-07	1.3073e-05	TRUE	138.244	117.35	0.2364	0.97004	1	FALSE
LOC_Os12g37540	58.786	0.287973	7.6734	5.2008e-05	0.00075515	TRUE	54.9201	53.8228	0.029116	0.97011	1	FALSE
LOC_Os04g42230	61.085	0.287973	7.7287	0.00024226	0.0025831	TRUE	57.0613	99.6332	-0.80411	0.47272	1	FALSE
LOC_Os01g24710	219815	932.716	7.8806	1.2922e-05	0.00024002	TRUE	206587	29091.6	2.8281	0.029008	0.37633	FALSE
LOC_Os05g46790	72.6442	0.287973	7.9788	7.5231e-05	0.0010185	TRUE	67.5042	54.0073	0.32182	0.89205	1	FALSE
LOC_Os03g61490	1117.57	4.40131	7.9882	0.00018636	0.0021096	TRUE	1057.99	1433.92	-0.43864	0.85632	1	FALSE
LOC_Os12g26960	160.01	0.575945	8.118	0.0012151	0.0091715	TRUE	150.168	494.584	-1.7196	0.37648	0.97969	FALSE
LOC_Os04g51640	132.705	0.471042	8.1381	4.0049e-11	7.1415e-09	TRUE	123.899	25.1401	2.3011	0.0012815	0.042587	TRUE
LOC_Os07g41070	77.6807	0.243044	8.3202	1.0179e-05	0.00019648	TRUE	72.2852	40.8277	0.82415	0.59185	1	FALSE
LOC_Os08g39660	553.976	1.72784	8.3247	0.00093486	0.0075318	TRUE	517.089	79.7459	2.6969	0.13297	0.71865	FALSE
LOC_Os02g51440	101.838	0.287973	8.4661	4.5217e-13	1.5678e-10	TRUE	95.2461	6.93322	3.7801	2.089e-06	0.00016004	TRUE
LOC_Os08g04540	434.102	0.942084	8.848	0.00042551	0.0040493	TRUE	404.859	41.0603	3.3016	0.065648	0.54869	FALSE
LOC_Os08g09080	107.323	0.227999	8.8787	2.642e-06	6.4327e-05	TRUE	101.212	306.162	-1.5969	0.37068	0.9776	FALSE
LOC_Os08g10670	232.495	0.471042	8.9471	0.00021159	0.0023291	TRUE	217.621	126.396	0.78387	0.56098	1	FALSE
LOC_Os06g20790	241.348	0.486087	8.9557	6.9852e-05	0.0009571	TRUE	226.307	127.142	0.83184	0.48703	1	FALSE
LOC_Os12g30824	243.079	0.486087	8.966	1.437e-17	3.8438e-14	TRUE	227.862	0.536245	8.7311	3.1814e-17	1.8979e-14	TRUE
LOC_Os02g12680	4138.86	7.12786	9.1815	1.3098e-07	5.456e-06	TRUE	3889.32	6633.41	-0.77023	0.19832	0.82054	FALSE
LOC_Os04g10060	152.522	0.243044	9.2936	1.1192e-06	3.1548e-05	TRUE	144.058	135.082	0.092807	0.70904	1	FALSE
LOC_Os08g43120	13625.1	19.9298	9.4171	1.7572e-09	1.5483e-07	TRUE	12753.7	8836.25	0.52941	0.53947	1	FALSE
LOC_Os09g17560	924.788	1.00206	9.85	3.8035e-05	0.00058607	TRUE	870.813	231.578	1.9109	0.17401	0.78908	FALSE
LOC_Os07g35350	652.143	0.531016	10.262	5.1671e-07	1.6595e-05	TRUE	611.94	138.331	2.1453	0.077911	0.58445	FALSE
LOC_Os03g61500	2844.43	1.88102	10.562	2.5857e-05	0.00042561	TRUE	2692.89	3596.78	-0.41755	0.87495	1	FALSE
LOC_Os02g02210	2071.83	1.06203	10.93	0.00024537	0.0026081	TRUE	1944.49	2710.9	-0.47938	0.64294	1	FALSE
LOC_Os07g34280	1923.04	0.729131	11.365	2.3838e-06	5.9591e-05	TRUE	1819.99	1759.71	0.048597	0.81341	1	FALSE
LOC_Os05g18446	2.8779	75.6634	-4.7165	4.0701e-07	1.3584e-05	TRUE	2.68373	859.797	-8.3236	2.3789e-19	1.9238e-16	TRUE
LOC_Os10g02260	2.83238	24.1418	-3.0914	0.0078157	0.038632	TRUE	2.70469	636.718	-7.879	3.8409e-17	2.1503e-14	TRUE
LOC_Os01g59300	0.629417	18.0933	-4.8453	0.00093864	0.0075509	TRUE	0.601043	49.9197	-6.376	7.6775e-08	7.7822e-06	TRUE
LOC_Os12g17680	0.944125	16.104	-4.0923	0.0042791	0.024268	TRUE	0.901565	47.3258	-5.7141	3.2471e-06	0.00023968	TRUE
LOC_Os04g49757	18.8013	483.907	-4.6858	0.00068471	0.0059175	TRUE	17.739	730.988	-5.3649	4.3855e-08	4.68e-06	TRUE
LOC_Os02g11040	17.659	556.614	-4.9782	6.8429e-07	2.1004e-05	TRUE	16.71	657.446	-5.2981	0.037778	0.43055	FALSE
LOC_Os11g19880	62.5488	10.4935	2.5755	0.006197	0.032302	TRUE	58.2602	1.77336	5.038	9.2516e-06	0.00061887	TRUE
LOC_Os01g06720	30.4644	2.25885	3.7535	0.0015731	0.01121	TRUE	28.3725	0.854931	5.0525	0.00018928	0.0088195	TRUE
LOC_Os07g49290	9.74538	0	Inf	0.0011388	0.0087496	TRUE	9.06265	0.251268	5.1726	0.004629	0.11328	FALSE
LOC_Os10g33190	141.648	23.4509	2.5946	0.00040426	0.0038896	TRUE	132.691	3.20085	5.3735	4.2421e-10	6.5689e-08	TRUE
LOC_Os11g34760	712.222	81.8634	3.121	7.1036e-06	0.00014689	TRUE	666.538	15.405	5.4352	1.3606e-12	3.3912e-10	TRUE
LOC_Os11g29880	25.0041	0	Inf	5.9582e-07	1.8702e-05	TRUE	23.3589	0.536245	5.4449	2.1746e-05	0.0013277	TRUE
LOC_Os07g03870	340.927	43.3672	2.9748	0.00018985	0.0021432	TRUE	318.176	6.361	5.6444	3.587e-09	4.7466e-07	TRUE
LOC_Os05g38260	391.519	45.4757	3.1059	2.2002e-05	0.0003723	TRUE	366.009	6.73701	5.7636	1.5512e-12	3.7886e-10	TRUE
LOC_Os12g08700	1697.9	172.111	3.3023	0.0075013	0.037403	TRUE	1579.39	27.7962	5.8283	4.8587e-05	0.0026994	TRUE
LOC_Os02g09220	46.77	8.83484	2.4043	0.0065676	0.033839	TRUE	43.7545	0.536245	6.3504	1.059e-06	8.6796e-05	TRUE
LOC_Os03g32220	108.519	0	Inf	6.843e-05	0.00094063	TRUE	102.71	0.880332	6.8663	0.0008908	0.032334	TRUE
LOC_Os04g30010	76.0002	3.11087	4.6106	8.4907e-06	0.00016927	TRUE	70.8294	0.595355	6.8945	2.8966e-08	3.2735e-06	TRUE
LOC_Os11g19840	21899.3	2757.07	2.9897	0.0062716	0.032591	TRUE	20444.6	155.259	7.0409	3.112e-07	2.8597e-05	TRUE
LOC_Os08g24770	1229.15	159.636	2.9448	0.0057258	0.030353	TRUE	1144.02	8.22279	7.1203	1.688e-07	1.6337e-05	TRUE
LOC_Os11g19830	671.349	38.8774	4.1101	4.4207e-05	0.0006611	TRUE	626.053	3.34839	7.5467	8.6434e-10	1.2632e-07	TRUE
LOC_Os10g18480	68.4894	14.076	2.2826	0.0014825	0.010721	TRUE	64.4148	0.297678	7.7575	3.9722e-11	7.5679e-09	TRUE
LOC_Os02g26190	975.242	140.543	2.7947	0.00012714	0.0015447	TRUE	910.904	3.24726	8.1319	3.0998e-16	1.3926e-13	TRUE
LOC_Os06g37140	848.401	54.9583	3.9483	5.4565e-05	0.00078347	TRUE	790.737	2.44266	8.3386	2.2394e-11	4.5274e-09	TRUE
LOC_Os11g19850	11447.8	1114.51	3.3606	2.4381e-05	0.0004047	TRUE	10701.9	24.7133	8.7584	3.3379e-17	1.9591e-14	TRUE
Novel01145	282.691	15.5845	4.181	3.5491e-07	1.2238e-05	TRUE	263.881	0.251268	10.036	1.2222e-15	4.9972e-13	TRUE
LOC_Os09g03190	621.836	62.9784	3.3036	1.6066e-06	4.2578e-05	TRUE	581.721	0.297678	10.932	1.0905e-22	1.6534e-19	TRUE

## Sheet: CAR
Gene_id	readcount_CDT	readcount_CD	log2FoldChange	pval	padj	significant	readcount_CDT	readcount_WDT	log2FoldChange	pval	padj	significant	readcount_WDT	readcount_WD	log2FoldChange	pval	padj	significant
LOC_Os04g22900	0.426331	89.9267	-7.7206	1.0085e-10	1.5671e-08	TRUE	0.394093	0.284977	0.46769	1	1	FALSE	0.304897	48.7058	-7.3196	5.238e-06	0.0036605	TRUE
LOC_Os08g37040	4.59363	325.534	-6.147	3.8266e-05	0.00058839	TRUE	4.2974	6.09524	-0.50422	0.67474	1	FALSE	6.49881	213.982	-5.0412	8.3524e-06	0.0048641	TRUE
LOC_Os09g37690	0.543159	30.1093	-5.7927	0.00047694	0.0044229	TRUE	0.506313	0.502536	0.010803	1	1	FALSE	0.535428	32.6752	-5.9314	0.0001534	0.028297	TRUE
LOC_Os09g32470	1.2842	64.9537	-5.6605	4.7437e-08	2.3876e-06	TRUE	1.20093	0.569954	1.0752	0.85606	1	FALSE	0.609794	33.2682	-5.7697	0.00010914	0.022533	TRUE
LOC_Os10g33780	1.37046	66.8825	-5.6089	1.463e-06	3.9329e-05	TRUE	1.29566	1.17801	0.13733	0.94703	1	FALSE	1.23981	133.741	-6.7532	4.9528e-06	0.0035318	TRUE
LOC_Os04g33660	4.4716	181.85	-5.3458	6.4304e-10	6.88e-08	TRUE	4.16653	3.13083	0.4123	0.79566	1	FALSE	3.3132	97.2536	-4.8755	6.2355e-05	0.016341	TRUE
LOC_Os08g07740	3.31464	123.86	-5.2237	5.9285e-09	4.2126e-07	TRUE	3.11512	3.15184	-0.016908	1	1	FALSE	3.34365	71.4782	-4.418	0.0003251	0.041917	TRUE
LOC_Os03g46600	4.04527	143.18	-5.1455	4.1168e-09	3.1144e-07	TRUE	3.77244	4.36177	-0.20942	0.95068	1	FALSE	4.63829	134.099	-4.8536	0.00017748	0.029998	TRUE
LOC_Os12g02814	7.78103	0.243044	5.0007	0.0081773	0.040065	TRUE	7.263	33.1366	-2.1898	0.010938	0.21105	FALSE	35.2723	0	Inf	2.3701e-05	0.009682	TRUE
LOC_Os01g71760	462.398	14.1086	5.0345	2.9146e-07	1.0355e-05	TRUE	430.989	266.611	0.69292	0.32206	0.94863	FALSE	282.44	11.3816	4.6332	9.8959e-06	0.0053198	TRUE
LOC_Os09g11640	241.122	7.29567	5.0466	1.1984e-10	1.7935e-08	TRUE	226.485	134.912	0.7474	0.24733	0.87819	FALSE	143.474	8.45271	4.0852	7.4077e-05	0.017489	TRUE
LOC_Os03g37830	5840.62	176.044	5.0521	1.8105e-05	0.00031681	TRUE	5441.21	1237.1	2.137	0.018254	0.28769	FALSE	1312.57	153.537	3.0957	0.00031365	0.041201	TRUE
LOC_Os08g16910	135.127	4.00803	5.0753	0.0024547	0.015843	TRUE	127.468	701.955	-2.4612	0.013723	0.24267	FALSE	743.703	1.98603	8.5487	3.0639e-09	1.5294e-05	TRUE
LOC_Os07g38840	2877.04	83.6924	5.1033	0.00018662	0.002112	TRUE	2707.44	3586.98	-0.40584	0.5203	1	FALSE	3795.05	247.516	3.9385	4.1074e-05	0.012644	TRUE
LOC_Os06g47720	70.377	1.95583	5.1692	1.0186e-08	6.6029e-07	TRUE	66.1235	50.3288	0.39378	0.55382	1	FALSE	53.5138	1.22126	5.4535	2.9456e-05	0.010552	TRUE
LOC_Os09g15330	6870	187.791	5.1931	0.0004823	0.0044661	TRUE	6435.95	3052.59	1.0761	0.2918	0.92665	FALSE	3243.74	323.569	3.3255	0.00025584	0.036171	TRUE
LOC_Os01g55520	155.799	4.20908	5.21	0.000357	0.0035365	TRUE	146.819	119.173	0.30099	0.69292	1	FALSE	126.609	4.91202	4.6879	6.1545e-05	0.016292	TRUE
LOC_Os05g46460	45802.6	1221.38	5.2288	3.0725e-12	8.046e-10	TRUE	42826.3	41668.8	0.039531	0.99737	1	FALSE	44234.8	3109.17	3.8306	6.1461e-05	0.016292	TRUE
LOC_Os04g19960	188.14	4.9921	5.236	3.0141e-10	3.7749e-08	TRUE	175.539	81.8541	1.1007	0.13354	0.71963	FALSE	87.0676	4.88502	4.1557	7.8511e-05	0.018289	TRUE
LOC_Os12g08760	72787.5	1899.69	5.2599	8.8763e-05	0.0011557	TRUE	68403.4	63557.3	0.10601	0.90834	1	FALSE	67071.6	443.785	7.2397	1.6615e-06	0.0017318	TRUE
LOC_Os10g37340	55364.8	1396.83	5.3087	3.7752e-06	8.673e-05	TRUE	51688.5	24407.7	1.0825	0.19438	0.81521	FALSE	25974	2202.32	3.56	8.9093e-05	0.019956	TRUE
LOC_Os02g55040	242.127	6.08066	5.3154	1.4907e-08	9.0623e-07	TRUE	226.226	146.725	0.62465	0.34044	0.96027	FALSE	155.866	3.94506	5.3041	3.1016e-06	0.0024631	TRUE
LOC_Os01g21144	4806.3	117.08	5.3594	5.4604e-13	1.8257e-10	TRUE	4501.1	3202.62	0.49103	0.46451	1	FALSE	3400.03	172.266	4.3028	9.3549e-06	0.0051886	TRUE
Novel01268	24.628	0.575945	5.4182	7.311e-06	0.00015059	TRUE	23.0843	30.9312	-0.42215	0.59964	1	FALSE	32.8912	0.891921	5.2046	0.0003549	0.044289	TRUE
LOC_Os01g03330	10829.7	249.571	5.4394	4.0328e-09	3.0757e-07	TRUE	10194.1	11226.4	-0.13917	0.90385	1	FALSE	11874.9	1097.19	3.436	0.00018967	0.031034	TRUE
LOC_Os11g03370	455.369	10.0022	5.5086	3.6228e-12	9.2921e-10	TRUE	426.12	594.711	-0.48093	0.39301	0.99112	FALSE	630.987	63.4181	3.3146	0.00019756	0.031732	TRUE
LOC_Os03g55660	1699.96	36.9193	5.525	2.125e-13	8.5563e-11	TRUE	1592.76	1102.7	0.53049	0.40523	0.99995	FALSE	1174.46	74.3473	3.9816	2.4384e-05	0.009682	TRUE
LOC_Os07g48550	6890.25	147.665	5.5442	0.00012876	0.0015589	TRUE	6500.27	10587.6	-0.70381	0.32462	0.95	FALSE	11207.5	632.444	4.1474	3.3287e-05	0.011228	TRUE
LOC_Os03g47810	137.394	2.83815	5.5972	2.7762e-10	3.5122e-08	TRUE	128.321	100.151	0.35759	0.6928	1	FALSE	106.27	6.10628	4.1213	6.8089e-05	0.016755	TRUE
LOC_Os05g36100	369.154	7.49988	5.6212	0.00016416	0.0019061	TRUE	348.382	329.158	0.08189	0.79972	1	FALSE	348.175	28.8496	3.5932	0.00015754	0.028671	TRUE
LOC_Os07g28540	163.054	3.24587	5.6506	0.00099799	0.0079184	TRUE	151.983	89.7266	0.7603	0.4118	1	FALSE	95.4702	4.2744	4.4813	3.4102e-05	0.011241	TRUE
LOC_Os08g30020	44028.9	870.443	5.6606	1.8569e-08	1.1073e-06	TRUE	41426	40259.1	0.041221	0.91225	1	FALSE	42632.2	2979.35	3.8389	7.3376e-05	0.017442	TRUE
LOC_Os02g39960	499.399	9.74949	5.6787	5.7127e-05	0.00081216	TRUE	465.973	597.181	-0.35792	0.60462	1	FALSE	633.206	17.3531	5.1894	4.7944e-06	0.0034902	TRUE
LOC_Os06g06750	60.878	1.18513	5.6828	0.0070167	0.03555	TRUE	57.2678	108.442	-0.92112	0.22758	0.85627	FALSE	115.325	0.78175	7.2048	1.3297e-06	0.0014988	TRUE
LOC_Os04g44300	1235.33	21.8349	5.8221	2.2581e-13	8.9008e-11	TRUE	1155.54	855.64	0.43349	0.61552	1	FALSE	911.193	45.9566	4.3094	1.9131e-05	0.0085702	TRUE
LOC_Os01g52930	127.234	2.21392	5.8447	3.4755e-11	6.5074e-09	TRUE	118.969	108.85	0.12825	0.85166	1	FALSE	115.758	0.610628	7.5666	1.9042e-07	0.00031684	TRUE
LOC_Os01g54515	290.97	4.95866	5.8748	4.6105e-13	1.5839e-10	TRUE	272.726	166.52	0.71176	0.26465	0.89784	FALSE	176.793	8.21946	4.4269	1.6105e-05	0.0076048	TRUE
LOC_Os01g70370	100.016	1.7013	5.8774	2.3091e-10	3.0128e-08	TRUE	93.9899	70.2383	0.42025	0.50445	1	FALSE	74.1828	0	Inf	6.029e-06	0.0039748	TRUE
LOC_Os07g48170	57.1703	0.972174	5.8779	1.4761e-08	9.0171e-07	TRUE	53.6333	94.9385	-0.82386	0.28945	0.92473	FALSE	100.726	1.42344	6.1449	0.00024814	0.035978	TRUE
LOC_Os12g39330	45.5736	0.77406	5.8796	0.0048435	0.026736	TRUE	42.533	97.0691	-1.1904	0.1081	0.66439	FALSE	102.789	1.72171	5.8997	5.5695e-06	0.0038159	TRUE
LOC_Os08g37660	2921.3	47.0099	5.9575	2.3242e-05	0.00039028	TRUE	2758.37	1962.59	0.49106	0.38423	0.98503	FALSE	2074.95	226.479	3.1956	0.0002268	0.034911	TRUE
LOC_Os10g38690	52.0365	0.818989	5.9895	1.3011e-08	8.1339e-07	TRUE	48.6259	57.6599	-0.24584	0.68744	1	FALSE	61.2631	0.610628	6.6486	9.1867e-06	0.0051775	TRUE
LOC_Os01g14630	250.005	3.91523	5.9967	0.00069422	0.0059845	TRUE	234.303	53.2977	2.1362	0.064356	0.54476	FALSE	56.285	0.812814	6.1137	6.0661e-05	0.016292	TRUE
LOC_Os02g07170	1654.98	24.6378	6.0698	3.1438e-06	7.451e-05	TRUE	1549.54	958.619	0.69281	0.44242	1	FALSE	1020.01	126.146	3.0154	0.00032003	0.041726	TRUE
LOC_Os01g64000	658.048	9.2695	6.1496	3.8204e-08	1.9953e-06	TRUE	618.991	421.242	0.55527	0.38017	0.98228	FALSE	444.969	37.0251	3.5871	0.0001097	0.022533	TRUE
LOC_Os10g32658	1257.04	17.5288	6.1642	6.8061e-15	4.8088e-12	TRUE	1178.92	277.063	2.0892	0.0016598	0.052522	FALSE	294.813	32.3633	3.1874	0.00024242	0.035892	TRUE
LOC_Os01g03290	503.048	6.903	6.1873	0.0010293	0.0081018	TRUE	468.571	239.574	0.9678	0.34192	0.96065	FALSE	254.784	8.60332	4.8882	4.2226e-05	0.01283	TRUE
LOC_Os04g43390	5459.06	71.8007	6.2485	5.7215e-06	0.00012215	TRUE	5085.55	4877.52	0.060256	1	1	FALSE	5174.24	275.379	4.2319	2.8117e-05	0.010342	TRUE
LOC_Os03g50490	3214.23	41.9844	6.2585	1.9257e-15	1.6389e-12	TRUE	3008.67	1348.73	1.1575	0.077738	0.58408	FALSE	1431.41	95.5182	3.9055	2.7481e-05	0.010216	TRUE
LOC_Os05g33560	55.9339	0.714086	6.2915	7.1313e-05	0.00097274	TRUE	52.1134	67.4023	-0.37115	0.59362	1	FALSE	71.7909	0.250229	8.1644	3.2198e-05	0.01103	TRUE
Novel00976	3198.09	39.1364	6.3526	7.8362e-07	2.3589e-05	TRUE	3017.36	3324.75	-0.13996	0.98685	1	FALSE	3536.85	171.246	4.3683	1.3973e-05	0.0070084	TRUE
LOC_Os02g42640	451.152	5.41842	6.3796	1.2009e-14	7.3723e-12	TRUE	423.023	218.103	0.95573	0.12362	0.70049	FALSE	231.722	14.7471	3.9739	6.0022e-05	0.016258	TRUE
Novel00323	329.807	3.91502	6.3965	7.009e-10	7.311e-08	TRUE	310.387	504.171	-0.69985	0.30631	0.93511	FALSE	533.844	46.1704	3.5314	0.00010149	0.021364	TRUE
LOC_Os11g05800	186.522	2.17214	6.4241	3.7761e-09	2.9095e-07	TRUE	175.537	269.282	-0.61734	0.41006	1	FALSE	286.938	11.0599	4.6973	0.00024593	0.035955	TRUE
LOC_Os03g08980	109.496	1.27499	6.4243	0.00024747	0.002626	TRUE	102.257	83.6728	0.28937	0.72215	1	FALSE	88.9314	4.22635	4.3952	6.6636e-05	0.016631	TRUE
LOC_Os03g24760	574.772	6.3605	6.4977	0.0039732	0.022971	TRUE	540.18	856.752	-0.66544	0.44405	1	FALSE	904.52	22.9596	5.3	1.9918e-05	0.0088096	TRUE
LOC_Os06g17070	4313.35	46.993	6.5202	1.1865e-16	1.8514e-13	TRUE	4051.03	5140.38	-0.34359	0.57011	1	FALSE	5463.1	443.865	3.6215	5.0827e-05	0.014678	TRUE
LOC_Os01g54520	85.5762	0.863918	6.6302	1.1554e-07	4.9277e-06	TRUE	79.9923	48.6282	0.71807	0.32613	0.95145	FALSE	51.5929	1.83188	4.8158	0.00029935	0.039771	TRUE
LOC_Os01g18120	72.0443	0.714086	6.6566	2.132e-05	0.00036291	TRUE	67.6847	82.8385	-0.29147	0.7181	1	FALSE	87.4433	0	Inf	3.6185e-06	0.0028098	TRUE
LOC_Os12g03040	4427.38	43.3017	6.6759	8.7618e-05	0.0011428	TRUE	4185.41	6882.68	-0.7176	0.37734	0.98068	FALSE	7287.6	269.952	4.7547	7.9514e-06	0.0047903	TRUE
LOC_Os01g55510	12526	122.044	6.6814	5.0604e-07	1.6378e-05	TRUE	11808.5	16190.4	-0.45531	0.52554	1	FALSE	17180.7	502.135	5.0966	8.0227e-07	0.0010383	TRUE
LOC_Os03g10210	4669.91	44.7763	6.7045	0.00072765	0.0062027	TRUE	4416.21	9698.32	-1.1349	0.18051	0.79767	FALSE	10263.8	480.154	4.4179	6.6145e-05	0.016628	TRUE
LOC_Os02g16050	321.093	3.07784	6.7049	3.3553e-08	1.7822e-06	TRUE	299.874	259.254	0.20999	0.74553	1	FALSE	275.13	19.8214	3.795	5.3569e-05	0.015218	TRUE
LOC_Os08g44300	203.875	1.86598	6.7716	0.0054108	0.029103	TRUE	189.707	208.569	-0.13675	0.90415	1	FALSE	222.069	4.00601	5.7927	2.0778e-06	0.0019106	TRUE
LOC_Os10g32670	66.3109	0.575945	6.8472	1.3895e-10	2.0206e-08	TRUE	62.2765	37.6052	0.72776	0.27255	0.90631	FALSE	39.9659	1.17321	5.0902	0.00028778	0.039144	TRUE
LOC_Os03g05900	3579.48	30.8268	6.8594	1.7659e-10	2.3787e-08	TRUE	3373.38	2710.16	0.31582	0.45597	1	FALSE	2867.7	125.711	4.5117	1.0533e-05	0.0054933	TRUE
LOC_Os07g44600	55.837	0.471042	6.8892	0.00028321	0.0029278	TRUE	52.0422	30.0579	0.79194	0.38098	0.98251	FALSE	31.9468	0.562585	5.8275	0.00039897	0.048646	TRUE
LOC_Os02g17400	1378.97	11.4953	6.9064	2.1189e-16	2.8338e-13	TRUE	1287.78	820.607	0.65013	0.34159	0.96052	FALSE	871.76	91.7794	3.2477	0.00016484	0.029148	TRUE
LOC_Os11g03300	5160.06	41.8645	6.9455	4.6046e-05	0.00068478	TRUE	4876.68	8206.94	-0.75095	0.33894	0.95984	FALSE	8687.48	528.859	4.038	3.9971e-05	0.01247	TRUE
LOC_Os08g01260	91.5647	0.683996	7.0647	1.9291e-05	0.00033472	TRUE	85.5507	108.83	-0.34722	0.64527	1	FALSE	115.724	0	Inf	3.5148e-08	0.0001039	TRUE
LOC_Os06g50940	250.8	1.83609	7.0938	0.00042028	0.0040087	TRUE	235.886	785.947	-1.7363	0.042461	0.45449	FALSE	830.276	7.27949	6.8336	4.2815e-08	0.0001066	TRUE
LOC_Os07g05365	4195.97	27.4409	7.2565	6.9621e-15	4.828e-12	TRUE	3944.41	6582.1	-0.73874	0.25244	0.88414	FALSE	6972.07	187.076	5.2199	2.3566e-06	0.0020483	TRUE
LOC_Os09g28900	34.9262	0.227999	7.2591	8.6535e-08	3.8901e-06	TRUE	32.5962	34.6438	-0.087896	0.8587	1	FALSE	36.7234	0	Inf	1.813e-05	0.0082275	TRUE
LOC_Os11g47550	4556.62	28.7967	7.3059	4.2817e-05	0.00064419	TRUE	4281.5	2608.25	0.71503	0.49194	1	FALSE	2763.12	168.639	4.0343	1.3694e-05	0.0070084	TRUE
LOC_Os06g36570	137.96	0.863918	7.3191	1.1485e-13	5.0596e-11	TRUE	129.064	108.784	0.24662	0.74764	1	FALSE	115.641	0	Inf	7.3548e-08	0.00014277	TRUE
LOC_Os07g01560	10551.2	62.4955	7.3994	6.8067e-05	0.00093799	TRUE	9901.95	8187.54	0.27428	0.83146	1	FALSE	8674.54	921.032	3.2355	0.00016441	0.029148	TRUE
LOC_Os04g56900	82.6633	0.486087	7.4099	7.0958e-06	0.00014689	TRUE	77.8263	62.1589	0.3243	0.62014	1	FALSE	65.9998	0	Inf	8.4653e-07	0.0010564	TRUE
LOC_Os09g25070	5957.2	34.6603	7.4252	3.1266e-05	0.00050035	TRUE	5632.64	7091.65	-0.33231	0.8252	1	FALSE	7539.32	117.023	6.0096	1.0452e-05	0.0054933	TRUE
LOC_Os05g33570	27436.1	156.236	7.4562	6.1774e-20	4.1737e-16	TRUE	25785.3	20967.6	0.29839	0.63359	1	FALSE	22315.8	771.075	4.855	2.3261e-06	0.0020483	TRUE
LOC_Os01g71830	850.943	4.57187	7.5401	1.1426e-06	3.2124e-05	TRUE	801.156	1042.91	-0.38046	0.53544	1	FALSE	1105.34	122.492	3.1737	0.00023088	0.034923	TRUE
LOC_Os12g36840	58.4738	0.243044	7.9104	1.9966e-10	2.6513e-08	TRUE	54.7809	22.0886	1.3104	0.070803	0.56466	FALSE	23.495	0	Inf	0.0001947	0.031496	TRUE
LOC_Os01g18490	60.0803	0.243044	7.9495	0.00029468	0.0030274	TRUE	56.7395	102.365	-0.8513	0.37998	0.98227	FALSE	108.217	1.22126	6.4694	9.9034e-07	0.0011933	TRUE
LOC_Os01g03300	208.201	0.803944	8.0167	0.00020666	0.0022883	TRUE	193.966	104.817	0.88794	0.38385	0.98503	FALSE	111.525	1.11109	6.6493	1.7082e-06	0.0017318	TRUE
LOC_Os11g47530	902.846	3.47407	8.0217	4.6548e-05	0.00069142	TRUE	853.71	1856.8	-1.121	0.12554	0.70477	FALSE	1967.56	145.075	3.7615	3.8612e-05	0.012265	TRUE
LOC_Os12g25090	22993.5	87.6026	8.036	4.4788e-17	8.8272e-14	TRUE	21525.4	28390.5	-0.39937	0.4065	1	FALSE	30176.6	562.286	5.746	7.0265e-08	0.00014277	TRUE
LOC_Os12g26290	26941.1	89.8996	8.2273	3.7081e-12	9.3823e-10	TRUE	25245.1	32528.8	-0.36572	0.44271	1	FALSE	34527.4	2243.11	3.9442	2.4132e-05	0.009682	TRUE
LOC_Os01g72270	26521.7	81.5433	8.3454	0.00045965	0.004302	TRUE	24817.3	14046.9	0.8211	0.60371	1	FALSE	14928.1	1890.79	2.981	0.00029807	0.039752	TRUE
LOC_Os07g03279	2401.42	5.73922	8.7088	8.9286e-08	4.0042e-06	TRUE	2262.55	2524.59	-0.1581	0.84068	1	FALSE	2676.25	142.001	4.2362	2.3108e-05	0.0096399	TRUE
LOC_Os07g26300	697.336	1.56296	8.8014	0.00037231	0.0036507	TRUE	649.882	400.043	0.70002	0.50471	1	FALSE	425.825	3.89702	6.7717	3.5683e-08	0.0001039	TRUE
LOC_Os03g05880	2896.29	6.40208	8.8214	4.1889e-23	1.5686e-18	TRUE	2704.24	487.155	2.4728	0.00023443	0.010584	TRUE	516.643	17.0185	4.924	1.8515e-06	0.0017738	TRUE
LOC_Os11g47610	749.822	1.26015	9.2168	0.0087417	0.042273	TRUE	713.337	637.425	0.16233	0.70228	1	FALSE	674.896	2.29838	8.1979	2.7587e-09	1.5294e-05	TRUE
LOC_Os04g52440	6887.74	9.66655	9.4768	1.2442e-15	1.2261e-12	TRUE	6467.05	9453.74	-0.54778	0.509	1	FALSE	9983.37	55.4161	7.4931	1.8782e-06	0.0017738	TRUE
LOC_Os03g58320	8237.04	11.0278	9.5448	1.7897e-06	4.6605e-05	TRUE	7660.75	1103.81	2.795	0.043577	0.46085	FALSE	1170.07	17.2517	6.0837	5.5632e-08	0.00012149	TRUE
LOC_Os04g22080	451.715	0.531016	9.7324	9.6315e-06	0.00018746	TRUE	423.341	153.29	1.4656	0.22539	0.85505	FALSE	163.141	3.39538	5.5864	6.0124e-06	0.0039748	TRUE
LOC_Os08g08970	10895	12.4863	9.7691	0.0010856	0.0084403	TRUE	10216.9	6914.01	0.56336	0.75849	1	FALSE	7349.9	10.2566	9.485	1.0581e-11	1.8486e-07	TRUE
LOC_Os09g20260	4350.31	3.56728	10.252	5.3155e-09	3.8352e-07	TRUE	4081.53	1608.27	1.3436	0.15209	0.75446	FALSE	1701.23	1.14215	10.541	2.3051e-12	8.0544e-08	TRUE
LOC_Os02g36020	1074.71	0.471042	11.156	4.0791e-06	9.2856e-05	TRUE	1012.52	1247.61	-0.30122	0.72734	1	FALSE	1321.55	77.8311	4.0857	1.5013e-05	0.0072858	TRUE
LOC_Os02g38370	0.629417	0.287973	1.1281	0.84374	1	FALSE	0.601043	1292.37	-11.07	7.6202e-09	9.4965e-07	TRUE	1375.68	411.944	1.7396	0.036058	0.39184	FALSE
LOC_Os03g07780	1.48728	0.243044	2.6134	0.49874	0.79034	FALSE	1.40788	2566.94	-10.832	1.3595e-09	1.8955e-07	TRUE	2732.54	803.905	1.7651	0.031168	0.36843	FALSE
LOC_Os06g24990	2.74612	1.31992	1.0569	0.50055	0.79179	FALSE	2.60996	4486.12	-10.747	1.1091e-13	3.2814e-11	TRUE	4766.47	3008.3	0.66397	0.24022	0.80024	FALSE
LOC_Os04g18710	0.629417	9.41434	-3.9028	0.026109	0.097321	FALSE	0.601043	406.958	-9.4032	3.6568e-18	2.5108e-15	TRUE	431.453	183.555	1.233	0.33517	0.90509	FALSE
LOC_Os02g17620	0.314708	8.32284	-4.725	0.030581	0.1093	FALSE	0.300522	114.19	-8.5698	3.4171e-12	7.8207e-10	TRUE	120.943	64.2607	0.91232	0.49768	1	FALSE
LOC_Os01g72620	4.19787	0.77406	2.4391	0.26408	0.52425	FALSE	3.92079	1206.61	-8.2656	2.7521e-20	2.6355e-17	TRUE	1278.48	353.167	1.856	0.010955	0.25035	FALSE
LOC_Os08g03880	1.5937	1.82105	-0.19239	1	1	FALSE	1.4828	328.383	-7.7909	2.3196e-05	0.0014045	TRUE	349.691	174.538	1.0025	0.19245	0.73492	FALSE
LOC_Os01g45800	0.314708	0.972174	-1.6272	0.913	1	FALSE	0.300522	66.1743	-7.7827	0.00013083	0.0064509	TRUE	70.437	27.1489	1.3754	0.1018	0.57025	FALSE
LOC_Os05g03400	0.314708	4.7522	-3.9165	0.12423	0.30685	FALSE	0.300522	40.8008	-7.085	1.303e-07	1.2815e-05	TRUE	43.3528	58.9448	-0.44324	0.45768	0.99718	FALSE
LOC_Os12g01550	0.314708	0.287973	0.12808	1	1	FALSE	0.300522	39.304	-7.0311	0.00014634	0.0070348	TRUE	41.9045	44.1767	-0.07618	0.736	1	FALSE
LOC_Os12g40300	0.852662	3.12927	-1.8758	0.411	0.70525	FALSE	0.788186	93.9856	-6.8978	8.2977e-11	1.4447e-08	TRUE	99.9602	268.142	-1.4236	0.54831	1	FALSE
LOC_Os04g32090	2.22312	7.107	-1.6767	0.28358	0.55077	FALSE	2.08384	216.964	-6.7021	7.4993e-06	0.00051104	TRUE	230.884	104.37	1.1455	0.16575	0.69331	FALSE
LOC_Os02g08330	5.12638	3.78003	0.43954	0.83722	1	FALSE	4.76641	419.365	-6.4592	3.1805e-14	1.0334e-11	TRUE	443.998	730.041	-0.71742	0.99133	1	FALSE
LOC_Os02g05190	0.741039	1.30508	-0.81651	0.97604	1	FALSE	0.694615	37.4241	-5.7516	1.3929e-06	0.0001114	TRUE	39.7189	4.53753	3.1298	0.0084853	0.2236	FALSE
LOC_Os03g33270	0.741039	0.957129	-0.36916	1	1	FALSE	0.694615	28.2224	-5.3445	1.573e-05	0.0010007	TRUE	29.9564	2.6447	3.5017	0.004594	0.17073	FALSE
LOC_Os04g58050	1.25883	12.7146	-3.3363	0.021737	0.084755	FALSE	1.20209	42.8629	-5.1561	3.4316e-06	0.00025177	TRUE	45.3519	52.5946	-0.21375	0.8929	1	FALSE
LOC_Os01g57610	5.35004	51.6285	-3.2705	0.01983	0.079141	FALSE	5.10887	177.254	-5.1167	0.00010064	0.0051078	TRUE	187.39	31.9292	2.5531	0.036925	0.39699	FALSE
LOC_Os11g47640	84.6772	128.665	-0.60357	0.52955	0.82063	FALSE	79.9282	2.30782	5.1141	0.00019892	0.0091979	TRUE	2.45335	11.5704	-2.2376	0.11157	0.59186	FALSE
LOC_Os08g38800	40.236	13.8836	1.5351	0.098779	0.25992	FALSE	37.4675	1.05148	5.1551	7.8994e-05	0.0041183	TRUE	1.11478	0.610628	0.86839	0.78474	1	FALSE
LOC_Os01g65700	401.994	157.643	1.3505	0.17412	0.39029	FALSE	373.945	9.66916	5.2733	0.00010785	0.0054433	TRUE	10.2208	74.8348	-2.8722	0.45773	0.99718	FALSE
LOC_Os11g42410	81.0907	124.197	-0.61502	0.44395	0.74022	FALSE	76.114	1.82629	5.3812	3.7591e-09	4.9563e-07	TRUE	1.94836	8.48854	-2.1233	0.16406	0.69185	FALSE
LOC_Os04g34120	18.1001	3.039	2.5743	0.026053	0.097161	FALSE	16.8494	0.297678	5.8228	0.00013071	0.0064509	TRUE	0.311638	0	Inf	1	1	FALSE
LOC_Os10g25420	36.8462	7.51198	2.2943	0.022301	0.086459	FALSE	34.3894	0.595355	5.8521	3.8136e-05	0.0021752	TRUE	0.623275	1.47148	-1.2393	0.9386	1	FALSE
LOC_Os12g12664	15.431	56.6764	-1.8769	0.023832	0.090802	FALSE	14.5466	0.251268	5.8553	0.00012562	0.0062278	TRUE	0.267714	4.88502	-4.1896	0.48883	1	FALSE
LOC_Os12g22970	18.7957	6.38662	1.5573	0.09624	0.25473	FALSE	17.565	0.297678	5.8828	4.3492e-05	0.0024538	TRUE	0.311638	0.250229	0.31662	1	1	FALSE
LOC_Os12g33750	22.0956	12.6566	0.80386	0.42867	0.72288	FALSE	20.6577	0.297678	6.1168	1.6301e-05	0.0010298	TRUE	0.311638	0	Inf	1	1	FALSE
LOC_Os04g24804	24.4545	10.8874	1.1674	0.16143	0.36978	FALSE	22.8614	0.297678	6.263	7.4935e-05	0.0039406	TRUE	0.311638	4.19411	-3.7504	0.19448	0.73871	FALSE
LOC_Os05g06399	24.6481	20.8629	0.24054	0.80347	1	FALSE	23.0645	0.297678	6.2758	3.7433e-06	0.0002719	TRUE	0.311638	0.281293	0.1478	1	1	FALSE
LOC_Os05g49684	75.0953	72.8216	0.044355	1	1	FALSE	69.9157	0.846623	6.3678	1.0195e-05	0.00067454	TRUE	0.890989	5.6498	-2.6647	0.3193	0.88661	FALSE
LOC_Os07g35940	22.6174	40.3356	-0.83462	0.39873	0.69169	FALSE	21.2112	0.251268	6.3995	5.0267e-06	0.00035727	TRUE	0.267714	2.87677	-3.4257	0.25089	0.81181	FALSE
Novel00206	29.1156	23.589	0.30368	0.57431	0.86262	FALSE	27.4621	0.297678	6.5275	1.2831e-05	0.00082497	TRUE	0.311638	4.47658	-3.8445	0.28259	0.8477	FALSE
LOC_Os11g11970	25.7247	5.69135	2.1763	0.015711	0.066289	FALSE	24.1342	0.251268	6.5857	2.407e-06	0.00018173	TRUE	0.267714	0.750686	-1.4875	0.82015	1	FALSE
LOC_Os08g23470	29.1057	12.0481	1.2725	0.13224	0.32082	FALSE	27.303	0.251268	6.7637	9.4824e-07	7.8602e-05	TRUE	0.267714	0	Inf	1	1	FALSE
LOC_Os02g05970	41.9053	11.4187	1.8757	0.028253	0.10332	FALSE	39.0687	0.297678	7.0361	8.1476e-08	8.213e-06	TRUE	0.311638	0	Inf	1	1	FALSE
LOC_Os04g28210	56.4169	33.3404	0.75885	0.35014	0.63495	FALSE	52.6182	0.297678	7.4657	4.4246e-09	5.7504e-07	TRUE	0.311638	1.65669	-2.4104	0.51253	1	FALSE
LOC_Os12g29740	1475.39	150.6	3.2923	0.013388	0.058614	FALSE	1377.31	6.7642	7.6697	6.3863e-06	0.00044098	TRUE	7.16184	13.1965	-0.88175	0.91445	1	FALSE
LOC_Os06g38450	70.0738	8.36777	3.066	0.038307	0.12907	FALSE	65.3395	0.297678	7.7781	0.00016385	0.0077436	TRUE	0.311638	0	Inf	1	1	FALSE
LOC_Os02g28220	3900.07	1764.15	1.1445	0.39537	0.68837	FALSE	3620.62	12.1333	8.2211	4.6724e-05	0.0026118	TRUE	12.7957	119.208	-3.2198	0.44118	0.98615	FALSE
LOC_Os10g19160	119.017	13.1455	3.1785	0.035492	0.12202	FALSE	110.538	0.251268	8.7811	7.8682e-05	0.004108	TRUE	0.267714	0.562585	-1.0714	0.94552	1	FALSE
LOC_Os03g11690	1.37046	22.6956	-4.0497	0.0010142	0.0080125	TRUE	1.29566	0.297678	2.1219	0.54031	1	FALSE	0.311638	41.6825	-7.0634	1.4897e-05	0.0072858	TRUE
Novel00950	4.57347	52.3658	-3.5173	0.00012709	0.0015446	TRUE	4.3172	0.297678	3.8583	0.064772	0.54617	FALSE	0.311638	22.2641	-6.1587	0.00028855	0.039144	TRUE
LOC_Os08g36040	71.6252	55.656	0.36393	0.57034	0.85829	FALSE	67.0721	9.16663	2.8712	0.00019139	0.0088947	TRUE	9.68538	612.219	-5.9821	0.1976	0.74382	FALSE
LOC_Os04g55600	14.1216	418.033	-4.8876	0.0025852	0.016481	TRUE	13.286	5.73812	1.2113	0.22884	0.85771	FALSE	6.06054	358.935	-5.8881	1.1983e-06	0.0013957	TRUE
LOC_Os01g68300	3908.38	2679.41	0.54466	0.35889	0.64631	FALSE	3656.57	234.82	3.9609	1.119e-08	1.3484e-06	TRUE	248.624	12041.8	-5.5979	0.15698	0.68015	FALSE
LOC_Os12g33130	900.955	552.932	0.70435	0.25665	0.51345	FALSE	845.069	66.4522	3.6687	1.1084e-07	1.099e-05	TRUE	70.2566	3224.97	-5.5205	0.065759	0.48407	FALSE
LOC_Os01g68269	98.5223	234.36	-1.2502	0.074435	0.21105	FALSE	92.3746	14.0923	2.7126	0.00017689	0.0082951	TRUE	14.8345	568.32	-5.2597	0.049368	0.43645	FALSE
LOC_Os12g33120	1972.77	2005.79	-0.023943	0.90503	1	FALSE	1844.27	124.543	3.8883	4.1709e-08	4.4641e-06	TRUE	131.543	4961.71	-5.2372	0.0043692	0.16759	FALSE
LOC_Os03g25450	6.75586	183.161	-4.7608	4.4123e-09	3.2914e-07	TRUE	6.28535	6.14783	0.031915	0.99118	1	FALSE	6.50812	240.731	-5.209	4.274e-06	0.0031775	TRUE
LOC_Os06g16290	16.5823	160.177	-3.272	9.3785e-06	0.00018339	TRUE	15.4241	5.92197	1.381	0.18759	0.80861	FALSE	6.25389	209.708	-5.0675	7.1521e-06	0.0045366	TRUE
LOC_Os03g57490	63.9187	5.49323	3.5405	2.1606e-05	0.0003666	TRUE	59.6777	52.463	0.18589	0.84166	1	FALSE	55.6463	1.50255	5.2108	5.6094e-05	0.015556	TRUE
LOC_Os08g30014	124.879	0	Inf	5.787e-05	0.00082054	TRUE	118.197	273.122	-1.2084	0.14343	0.73741	FALSE	288.873	7.4676	5.2736	1.7347e-06	0.0017318	TRUE
LOC_Os03g55810	146.582	6.12894	4.5799	1.1662e-06	3.2712e-05	TRUE	136.767	111.043	0.30061	0.68417	1	FALSE	117.789	2.58257	5.5113	8.3488e-06	0.0048641	TRUE
LOC_Os11g07570	14.4461	0	Inf	4.9538e-05	0.00072608	TRUE	13.5294	27.4546	-1.021	0.1871	0.80753	FALSE	29.1065	0.610628	5.5749	0.00024921	0.035983	TRUE
LOC_Os02g31030	1351.2	100.193	3.7534	8.6521e-08	3.8901e-06	TRUE	1271.35	2988.6	-1.2331	0.13908	0.72883	FALSE	3174.43	58.5779	5.76	5.1692e-05	0.014805	TRUE
LOC_Os06g14310	43.1805	0	Inf	1.0569e-09	1.0226e-07	TRUE	40.4211	34.3269	0.23577	0.80736	1	FALSE	36.3636	0.610628	5.8961	8.2938e-05	0.018941	TRUE
LOC_Os02g54220	50.1743	0	Inf	1.6491e-10	2.2957e-08	TRUE	46.9161	39.7645	0.2386	0.82588	1	FALSE	42.2998	0.610628	6.1142	0.00029318	0.03953	TRUE
LOC_Os03g57720	95.4045	4.38606	4.4431	4.9894e-06	0.00010961	TRUE	88.9209	52.3953	0.76309	0.34429	0.96149	FALSE	55.4959	0.562585	6.6242	2.6858e-05	0.010125	TRUE
LOC_Os10g37160	284.01	0	Inf	0.00013545	0.0016257	TRUE	263.679	62.4164	2.0788	0.17463	0.79012	FALSE	66.2329	0.610628	6.7611	4.0378e-06	0.0030672	TRUE
LOC_Os06g46140	76.6137	4.24813	4.1727	5.7257e-07	1.8094e-05	TRUE	71.7126	442.776	-2.6263	0.00012099	0.0060394	TRUE	470.247	4.06814	6.8529	4.5762e-08	0.0001066	TRUE
LOC_Os12g42920	70.0933	3.38401	4.3725	5.5145e-07	1.7575e-05	TRUE	65.7187	33.8386	0.95763	0.17591	0.79246	FALSE	35.7413	0.281293	6.9894	9.9391e-05	0.021081	TRUE
LOC_Os03g31280	33.4381	0	Inf	0.00062143	0.0054876	TRUE	31.1548	42.9046	-0.46168	0.52709	1	FALSE	45.6007	0.281293	7.3408	2.5749e-05	0.0099792	TRUE
LOC_Os01g68720	66.3458	10.6686	2.6366	0.00042286	0.0040288	TRUE	62.2791	142.388	-1.193	0.20322	0.82522	FALSE	151.559	0.812814	7.5427	6.3637e-05	0.016341	TRUE
LOC_Os03g52860	12087.5	393.766	4.94	0.00023199	0.0025042	TRUE	11402.1	37139.8	-1.7037	0.21336	0.84236	FALSE	39243.5	201.215	7.6076	0.00019893	0.031741	TRUE
LOC_Os01g70120	35.603	1.72784	4.365	0.0040528	0.023298	TRUE	33.2432	136.483	-2.0376	0.033281	0.40196	FALSE	144.398	0.610628	7.8855	3.0529e-06	0.0024631	TRUE
LOC_Os01g68730	40.2464	3.58233	3.4899	8.4159e-05	0.0011128	TRUE	37.782	103.965	-1.4603	0.041265	0.44933	FALSE	110.478	0.250229	8.7863	2.4931e-07	0.00037875	TRUE
LOC_Os07g14140	95.0506	0	Inf	1.6892e-07	6.6936e-06	TRUE	89.6802	241.865	-1.4313	0.057641	0.52033	FALSE	257.454	0.281293	9.838	2.921e-09	1.5294e-05	TRUE
