# Supplementary material for: Transcriptome analysis of two contrasting rice cultivars during alkaline stress
Source: Sci Rep. 2018 Jun 25;8:9586. doi: 10.1038/s41598-018-27940-x (PMC6018505; doi:10.1038/s41598-018-27940-x)
Supplement: Supplementary file 5 — Supplementary Table S6 [file 41598_2018_27940_MOESM5_ESM.xlsx]

## Sheet: GO for RAR
GO_accession	Description	Term_type	Over_represented_pValue
GO:0043531	ADP binding	molecular_function	2.2e-06
GO:0032559	adenyl ribonucleotide binding	molecular_function	0.00049381
GO:0017089	glycolipid transporter activity	molecular_function	0.00054126
GO:0046836	glycolipid transport	biological_process	0.00054126
GO:0051861	glycolipid binding	molecular_function	0.00054126
GO:0004672	protein kinase activity	molecular_function	0.00054641
GO:0016491	oxidoreductase activity	molecular_function	0.00058744
GO:1901264	carbohydrate derivative transport	biological_process	0.00074893
GO:0030554	adenyl nucleotide binding	molecular_function	0.00075056
GO:0097367	carbohydrate derivative binding	molecular_function	0.00096219
GO:0016702	oxidoreductase activity, acting on single donors with incorporation of molecular oxygen, incorporation of two atoms of oxygen	molecular_function	0.00099273
GO:0006468	protein phosphorylation	biological_process	0.0010715
GO:0008171	O-methyltransferase activity	molecular_function	0.0014637
GO:0001882	nucleoside binding	molecular_function	0.0015616
GO:0008889	glycerophosphodiester phosphodiesterase activity	molecular_function	0.00159
GO:0016301	kinase activity	molecular_function	0.0016132
GO:0016310	phosphorylation	biological_process	0.0017793
GO:0055114	oxidation-reduction process	biological_process	0.0018835
GO:0001883	purine nucleoside binding	molecular_function	0.002171
GO:0032549	ribonucleoside binding	molecular_function	0.002171
GO:0032550	purine ribonucleoside binding	molecular_function	0.002171
GO:0032555	purine ribonucleotide binding	molecular_function	0.0022673
GO:0016773	phosphotransferase activity, alcohol group as acceptor	molecular_function	0.0023337
GO:0016701	oxidoreductase activity, acting on single donors with incorporation of molecular oxygen	molecular_function	0.0030271
GO:0032553	ribonucleotide binding	molecular_function	0.0030396
GO:0010333	terpene synthase activity	molecular_function	0.00316
GO:0006396	RNA processing	biological_process	0.0041546
GO:0005524	ATP binding	molecular_function	0.0052775
GO:0051213	dioxygenase activity	molecular_function	0.0054343
GO:0017076	purine nucleotide binding	molecular_function	0.0056401
GO:0006071	glycerol metabolic process	biological_process	0.0057598
GO:0008150	biological_process	biological_process	0.0059219
GO:0016838	carbon-oxygen lyase activity, acting on phosphates	molecular_function	0.006068
GO:1901136	carbohydrate derivative catabolic process	biological_process	0.0066534
GO:0019400	alditol metabolic process	biological_process	0.0073269
GO:0016070	RNA metabolic process	biological_process	0.0077842
GO:0005319	lipid transporter activity	molecular_function	0.0078007
GO:0004553	hydrolase activity, hydrolyzing O-glycosyl compounds	molecular_function	0.007819
GO:1901505	carbohydrate derivative transporter activity	molecular_function	0.0079702
GO:0000287	magnesium ion binding	molecular_function	0.0095437
GO:0043168	anion binding	molecular_function	0.011732
GO:0006869	lipid transport	biological_process	0.012977
GO:0010876	lipid localization	biological_process	0.012977
GO:0016798	hydrolase activity, acting on glycosyl bonds	molecular_function	0.01496
GO:0019751	polyol metabolic process	biological_process	0.015695
GO:0008219	cell death	biological_process	0.016557
GO:0016265	death	biological_process	0.016557
GO:0036094	small molecule binding	molecular_function	0.017252
GO:0044699	single-organism process	biological_process	0.019156
GO:0046983	protein dimerization activity	molecular_function	0.019811
GO:0035639	purine ribonucleoside triphosphate binding	molecular_function	0.020087
GO:0016835	carbon-oxygen lyase activity	molecular_function	0.021513
GO:0000166	nucleotide binding	molecular_function	0.021941
GO:1901265	nucleoside phosphate binding	molecular_function	0.021941
GO:0008152	metabolic process	biological_process	0.023143
GO:0016829	lyase activity	molecular_function	0.024195
GO:0005975	carbohydrate metabolic process	biological_process	0.026587
GO:0016705	oxidoreductase activity, acting on paired donors, with incorporation or reduction of molecular oxygen	molecular_function	0.027605
GO:0006810	transport	biological_process	0.029429
GO:0006066	alcohol metabolic process	biological_process	0.029768
GO:0051234	establishment of localization	biological_process	0.030114
GO:0044710	single-organism metabolic process	biological_process	0.030577
GO:0006796	phosphate-containing compound metabolic process	biological_process	0.033953
GO:0010941	regulation of cell death	biological_process	0.03522
GO:0042981	regulation of apoptotic process	biological_process	0.03522
GO:0043067	regulation of programmed cell death	biological_process	0.03522
GO:0004126	cytidine deaminase activity	molecular_function	0.036515
GO:0006216	cytidine catabolic process	biological_process	0.036515
GO:0009164	nucleoside catabolic process	biological_process	0.036515
GO:0009972	cytidine deamination	biological_process	0.036515
GO:0042454	ribonucleoside catabolic process	biological_process	0.036515
GO:0046087	cytidine metabolic process	biological_process	0.036515
GO:0046133	pyrimidine ribonucleoside catabolic process	biological_process	0.036515
GO:0046135	pyrimidine nucleoside catabolic process	biological_process	0.036515
GO:0072529	pyrimidine-containing compound catabolic process	biological_process	0.036515
GO:1901658	glycosyl compound catabolic process	biological_process	0.036515
GO:0043412	macromolecule modification	biological_process	0.036687
GO:0006793	phosphorus metabolic process	biological_process	0.036851
GO:0020037	heme binding	molecular_function	0.03928
GO:0006915	apoptotic process	biological_process	0.046842
GO:0012501	programmed cell death	biological_process	0.046842
GO:0046906	tetrapyrrole binding	molecular_function	0.047729
GO:0010467	gene expression	biological_process	0.048062
GO:1901565	organonitrogen compound catabolic process	biological_process	0.048619
GO:0016762	xyloglucan:xyloglucosyl transferase activity	molecular_function	0.051594
GO:0048046	apoplast	cellular_component	0.051594

## Sheet: GO for SAR
GO_accession	Description	Term_type	Over_represented_pValue
GO:0044267	cellular protein metabolic process	biological_process	2.02e-29
GO:0006464	cellular protein modification process	biological_process	3.01e-27
GO:0036211	protein modification process	biological_process	3.01e-27
GO:0006629	lipid metabolic process	biological_process	2.42e-20
GO:0016491	oxidoreductase activity	molecular_function	1.77e-17
GO:0055114	oxidation-reduction process	biological_process	6.41e-16
GO:0044710	single-organism metabolic process	biological_process	2.36e-15
GO:0044255	cellular lipid metabolic process	biological_process	3.43e-12
GO:1901564	organonitrogen compound metabolic process	biological_process	6.64e-12
GO:0005975	carbohydrate metabolic process	biological_process	1.28e-11
GO:0003735	structural constituent of ribosome	molecular_function	9.2e-11
GO:0005840	ribosome	cellular_component	1.04e-10
GO:0044699	single-organism process	biological_process	1.42e-10
GO:0048037	cofactor binding	molecular_function	1.59e-10
GO:0008610	lipid biosynthetic process	biological_process	5.22e-10
GO:0043603	cellular amide metabolic process	biological_process	1.23e-09
GO:0043604	amide biosynthetic process	biological_process	1.29e-09
GO:0044723	single-organism carbohydrate metabolic process	biological_process	1.44e-09
GO:0043043	peptide biosynthetic process	biological_process	2.23e-09
GO:0044271	cellular nitrogen compound biosynthetic process	biological_process	4.59e-09
GO:0006518	peptide metabolic process	biological_process	5.07e-09
GO:0016020	membrane	cellular_component	7.11e-09
GO:1901135	carbohydrate derivative metabolic process	biological_process	1.28e-08
GO:0044262	cellular carbohydrate metabolic process	biological_process	1.67e-08
GO:0044264	cellular polysaccharide metabolic process	biological_process	2.46e-08
GO:0050662	coenzyme binding	molecular_function	2.69e-08
GO:0006412	translation	biological_process	2.85e-08
GO:0005976	polysaccharide metabolic process	biological_process	4.77e-08
GO:0044711	single-organism biosynthetic process	biological_process	5.03e-08
GO:0010467	gene expression	biological_process	1.32e-07
GO:0005215	transporter activity	molecular_function	1.33e-07
GO:1901566	organonitrogen compound biosynthetic process	biological_process	1.53e-07
GO:0016616	oxidoreductase activity, acting on the CH-OH group of donors, NAD or NADP as acceptor	molecular_function	2.1e-07
GO:0033692	cellular polysaccharide biosynthetic process	biological_process	2.41e-07
GO:0000271	polysaccharide biosynthetic process	biological_process	2.67e-07
GO:0034637	cellular carbohydrate biosynthetic process	biological_process	5.38e-07
GO:0016614	oxidoreductase activity, acting on CH-OH group of donors	molecular_function	5.97e-07
GO:0030529	ribonucleoprotein complex	cellular_component	1.16e-06
GO:0022857	transmembrane transporter activity	molecular_function	1.18e-06
GO:0016757	transferase activity, transferring glycosyl groups	molecular_function	1.19e-06
GO:0030001	metal ion transport	biological_process	1.99e-06
GO:0043531	ADP binding	molecular_function	2.1967e-06
GO:0004842	ubiquitin-protein transferase activity	molecular_function	2.21e-06
GO:0019787	ubiquitin-like protein transferase activity	molecular_function	2.21e-06
GO:0000151	ubiquitin ligase complex	cellular_component	2.53e-06
GO:0016051	carbohydrate biosynthetic process	biological_process	2.75e-06
GO:1903509	liposaccharide metabolic process	biological_process	3.39e-06
GO:0034470	ncRNA processing	biological_process	3.72e-06
GO:0005575	cellular_component	cellular_component	6.05e-06
GO:0016705	oxidoreductase activity, acting on paired donors, with incorporation or reduction of molecular oxygen	molecular_function	7.43e-06
GO:0003674	molecular_function	molecular_function	1.13e-05
GO:0019752	carboxylic acid metabolic process	biological_process	1.18e-05
GO:0043436	oxoacid metabolic process	biological_process	1.37e-05
GO:0006810	transport	biological_process	1.71e-05
GO:0006082	organic acid metabolic process	biological_process	1.72e-05
GO:0051234	establishment of localization	biological_process	1.74e-05
GO:0008653	lipopolysaccharide metabolic process	biological_process	1.78e-05
GO:0009103	lipopolysaccharide biosynthetic process	biological_process	1.78e-05
GO:0046873	metal ion transmembrane transporter activity	molecular_function	2e-05
GO:0016758	transferase activity, transferring hexosyl groups	molecular_function	2.35e-05
GO:0004497	monooxygenase activity	molecular_function	5.43e-05
GO:0006694	steroid biosynthetic process	biological_process	5.63e-05
GO:0003678	DNA helicase activity	molecular_function	5.9236e-05
GO:0044281	small molecule metabolic process	biological_process	5.94e-05
GO:0003854	3-beta-hydroxy-delta5-steroid dehydrogenase activity	molecular_function	6.79e-05
GO:0016229	steroid dehydrogenase activity	molecular_function	6.79e-05
GO:0033764	steroid dehydrogenase activity, acting on the CH-OH group of donors, NAD or NADP as acceptor	molecular_function	6.79e-05
GO:0019538	protein metabolic process	biological_process	7.94e-05
GO:0016853	isomerase activity	molecular_function	9.6e-05
GO:0005507	copper ion binding	molecular_function	0.00010162
GO:1902578	single-organism localization	biological_process	0.00010667
GO:0034660	ncRNA metabolic process	biological_process	0.00011039
GO:0008202	steroid metabolic process	biological_process	0.00012437
GO:0006631	fatty acid metabolic process	biological_process	0.00013287
GO:0009451	RNA modification	biological_process	0.00013548
GO:0044765	single-organism transport	biological_process	0.00013742
GO:0000152	nuclear ubiquitin ligase complex	cellular_component	0.00015234
GO:0005680	anaphase-promoting complex	cellular_component	0.00015234
GO:0032787	monocarboxylic acid metabolic process	biological_process	0.00015594
GO:0006814	sodium ion transport	biological_process	0.00016038
GO:0015081	sodium ion transmembrane transporter activity	molecular_function	0.00016105
GO:0033554	cellular response to stress	biological_process	0.00022279
GO:0030170	pyridoxal phosphate binding	molecular_function	0.00022504
GO:0016887	ATPase activity	molecular_function	0.00024625
GO:0016830	carbon-carbon lyase activity	molecular_function	0.00025101
GO:0098519	nucleotide phosphatase activity, acting on free nucleotides	molecular_function	0.00025737
GO:0051179	localization	biological_process	0.00030869
GO:0006974	cellular response to DNA damage stimulus	biological_process	0.00031636
GO:0016070	RNA metabolic process	biological_process	0.00032551
GO:0042025	host cell nucleus	cellular_component	0.00034297
GO:0051287	NAD binding	molecular_function	0.00037169
GO:0006614	SRP-dependent cotranslational protein targeting to membrane	biological_process	0.0003866
GO:0045047	protein targeting to ER	biological_process	0.0003866
GO:0072599	establishment of protein localization to endoplasmic reticulum	biological_process	0.0003866
GO:0006576	cellular biogenic amine metabolic process	biological_process	0.00041376
GO:0044106	cellular amine metabolic process	biological_process	0.00041376
GO:0016021	integral component of membrane	cellular_component	0.00045735
GO:0018995	host	cellular_component	0.00045769
GO:0043657	host cell	cellular_component	0.00045769
GO:0044215	other organism	cellular_component	0.00045769
GO:0044216	other organism cell	cellular_component	0.00045769
GO:0044217	other organism part	cellular_component	0.00045769
GO:0005506	iron ion binding	molecular_function	0.00046425
GO:0009378	four-way junction helicase activity	molecular_function	0.00047328
GO:0006281	DNA repair	biological_process	0.00047663
GO:0032561	guanyl ribonucleotide binding	molecular_function	0.00048335
GO:0032559	adenyl ribonucleotide binding	molecular_function	0.00049381
GO:0031461	cullin-RING ubiquitin ligase complex	cellular_component	0.00049541
GO:0042440	pigment metabolic process	biological_process	0.0004957
GO:0008033	tRNA processing	biological_process	0.00053027
GO:0004672	protein kinase activity	molecular_function	0.00054641
GO:0022804	active transmembrane transporter activity	molecular_function	0.00056883
GO:0003779	actin binding	molecular_function	0.00056943
GO:0033647	host intracellular organelle	cellular_component	0.00057102
GO:0033648	host intracellular membrane-bounded organelle	cellular_component	0.00057102
GO:0070085	glycosylation	biological_process	0.00059841
GO:0006612	protein targeting to membrane	biological_process	0.00060093
GO:0020037	heme binding	molecular_function	0.00061099
GO:1902494	catalytic complex	cellular_component	0.00067195
GO:0005525	GTP binding	molecular_function	0.00067239
GO:0005515	protein binding	molecular_function	0.00068028
GO:1901362	organic cyclic compound biosynthetic process	biological_process	0.00069905
GO:0031224	intrinsic component of membrane	cellular_component	0.00072296
GO:0042132	fructose 1,6-bisphosphate 1-phosphatase activity	molecular_function	0.00073431
GO:0030554	adenyl nucleotide binding	molecular_function	0.00075056
GO:0007264	small GTPase mediated signal transduction	biological_process	0.00075896
GO:0042578	phosphoric ester hydrolase activity	molecular_function	0.00076935
GO:0051186	cofactor metabolic process	biological_process	0.00078515
GO:0016791	phosphatase activity	molecular_function	0.00082069
GO:0006220	pyrimidine nucleotide metabolic process	biological_process	0.00082774
GO:0050660	flavin adenine dinucleotide binding	molecular_function	0.0008294
GO:1990234	transferase complex	cellular_component	0.00088155
GO:0033643	host cell part	cellular_component	0.00089216
GO:1901605	alpha-amino acid metabolic process	biological_process	0.00096152
GO:0097367	carbohydrate derivative binding	molecular_function	0.00096219
GO:0016746	transferase activity, transferring acyl groups	molecular_function	0.00096519
GO:0009173	pyrimidine ribonucleoside monophosphate metabolic process	biological_process	0.0010281
GO:0009174	pyrimidine ribonucleoside monophosphate biosynthetic process	biological_process	0.0010281
GO:0016567	protein ubiquitination	biological_process	0.0010445
GO:0006650	glycerophospholipid metabolic process	biological_process	0.0010541
GO:0046488	phosphatidylinositol metabolic process	biological_process	0.0010554
GO:0006468	protein phosphorylation	biological_process	0.0010715
GO:0006537	glutamate biosynthetic process	biological_process	0.0011461
GO:0043650	dicarboxylic acid biosynthetic process	biological_process	0.0011461
GO:0003824	catalytic activity	molecular_function	0.0012538
GO:1901137	carbohydrate derivative biosynthetic process	biological_process	0.0012551
GO:0070972	protein localization to endoplasmic reticulum	biological_process	0.0012603
GO:0004386	helicase activity	molecular_function	0.0012765
GO:0006613	cotranslational protein targeting to membrane	biological_process	0.001283
GO:0006813	potassium ion transport	biological_process	0.0012832
GO:0016053	organic acid biosynthetic process	biological_process	0.00131
GO:0046394	carboxylic acid biosynthetic process	biological_process	0.00131
GO:0008092	cytoskeletal protein binding	molecular_function	0.0013405
GO:0006721	terpenoid metabolic process	biological_process	0.0013439
GO:0016114	terpenoid biosynthetic process	biological_process	0.0013439
GO:0008171	O-methyltransferase activity	molecular_function	0.0014637
GO:0033646	host intracellular part	cellular_component	0.0015317
GO:0043656	intracellular region of host	cellular_component	0.0015317
GO:0004888	transmembrane signaling receptor activity	molecular_function	0.0015571
GO:0001882	nucleoside binding	molecular_function	0.0015616
GO:0016301	kinase activity	molecular_function	0.0016132
GO:0008150	biological_process	biological_process	0.0016835
GO:0044763	single-organism cellular process	biological_process	0.0016861
GO:0043232	intracellular non-membrane-bounded organelle	cellular_component	0.0017294
GO:0005381	iron ion transmembrane transporter activity	molecular_function	0.0017348
GO:0006720	isoprenoid metabolic process	biological_process	0.001753
GO:0008299	isoprenoid biosynthetic process	biological_process	0.001753
GO:0016627	oxidoreductase activity, acting on the CH-CH group of donors	molecular_function	0.0017635
GO:0046486	glycerolipid metabolic process	biological_process	0.0017656
GO:0016310	phosphorylation	biological_process	0.0017793
GO:0043167	ion binding	molecular_function	0.0019876
GO:0071804	cellular potassium ion transport	biological_process	0.0020009
GO:0071805	potassium ion transmembrane transport	biological_process	0.0020009
GO:0009308	amine metabolic process	biological_process	0.0020737
GO:0032446	protein modification by small protein conjugation	biological_process	0.0020882
GO:0016903	oxidoreductase activity, acting on the aldehyde or oxo group of donors	molecular_function	0.0021199
GO:0009218	pyrimidine ribonucleotide metabolic process	biological_process	0.0021338
GO:0009220	pyrimidine ribonucleotide biosynthetic process	biological_process	0.0021338
GO:0001883	purine nucleoside binding	molecular_function	0.002171
GO:0032549	ribonucleoside binding	molecular_function	0.002171
GO:0032550	purine ribonucleoside binding	molecular_function	0.002171
GO:0071840	cellular component organization or biogenesis	biological_process	0.0022043
GO:0046906	tetrapyrrole binding	molecular_function	0.0022635
GO:0032555	purine ribonucleotide binding	molecular_function	0.0022673
GO:0016701	oxidoreductase activity, acting on single donors with incorporation of molecular oxygen	molecular_function	0.0022904
GO:0016773	phosphotransferase activity, alcohol group as acceptor	molecular_function	0.0023337
GO:0006733	oxidoreduction coenzyme metabolic process	biological_process	0.0023443
GO:0016894	endonuclease activity, active with either ribo- or deoxyribonucleic acids and producing 3'-phosphomonoesters	molecular_function	0.0023655
GO:0070647	protein modification by small protein conjugation or removal	biological_process	0.0025042
GO:0046148	pigment biosynthetic process	biological_process	0.0026418
GO:0006520	cellular amino acid metabolic process	biological_process	0.0026961
GO:0006536	glutamate metabolic process	biological_process	0.0027876
GO:1901615	organic hydroxy compound metabolic process	biological_process	0.0028118
GO:0015399	primary active transmembrane transporter activity	molecular_function	0.0029631
GO:0015405	P-P-bond-hydrolysis-driven transmembrane transporter activity	molecular_function	0.0029631
GO:0003857	3-hydroxyacyl-CoA dehydrogenase activity	molecular_function	0.0029924
GO:0032553	ribonucleotide binding	molecular_function	0.0030396
GO:0006811	ion transport	biological_process	0.0030511
GO:1901136	carbohydrate derivative catabolic process	biological_process	0.0030516
GO:0006979	response to oxidative stress	biological_process	0.0031152
GO:0010333	terpene synthase activity	molecular_function	0.00316
GO:0072527	pyrimidine-containing compound metabolic process	biological_process	0.0033384
GO:0015267	channel activity	molecular_function	0.0033879
GO:0022803	passive transmembrane transporter activity	molecular_function	0.0033879
GO:0019637	organophosphate metabolic process	biological_process	0.0035982
GO:0005216	ion channel activity	molecular_function	0.0037022
GO:0022838	substrate-specific channel activity	molecular_function	0.0037022
GO:0019438	aromatic compound biosynthetic process	biological_process	0.0039304
GO:0006066	alcohol metabolic process	biological_process	0.0039447
GO:0072511	divalent inorganic cation transport	biological_process	0.0039893
GO:0009084	glutamine family amino acid biosynthetic process	biological_process	0.0040284
GO:0016831	carboxy-lyase activity	molecular_function	0.0040486
GO:0030244	cellulose biosynthetic process	biological_process	0.0044362
GO:0065007	biological regulation	biological_process	0.0044394
GO:0055085	transmembrane transport	biological_process	0.0044764
GO:0050789	regulation of biological process	biological_process	0.0045809
GO:0006073	cellular glucan metabolic process	biological_process	0.0046023
GO:0044042	glucan metabolic process	biological_process	0.0046023
GO:0071554	cell wall organization or biogenesis	biological_process	0.0046101
GO:0008652	cellular amino acid biosynthetic process	biological_process	0.0047455
GO:0009064	glutamine family amino acid metabolic process	biological_process	0.0048303
GO:0006399	tRNA metabolic process	biological_process	0.0048841
GO:0051274	beta-glucan biosynthetic process	biological_process	0.0049197
GO:0008194	UDP-glycosyltransferase activity	molecular_function	0.0049738
GO:0007010	cytoskeleton organization	biological_process	0.005025
GO:0030258	lipid modification	biological_process	0.0050277
GO:0004601	peroxidase activity	molecular_function	0.0050307
GO:0008236	serine-type peptidase activity	molecular_function	0.005076
GO:0017171	serine hydrolase activity	molecular_function	0.005076
GO:0044085	cellular component biogenesis	biological_process	0.0050963
GO:0022891	substrate-specific transmembrane transporter activity	molecular_function	0.0051032
GO:0090150	establishment of protein localization to membrane	biological_process	0.005187
GO:0005524	ATP binding	molecular_function	0.0052775
GO:0006040	amino sugar metabolic process	biological_process	0.0053737
GO:0006826	iron ion transport	biological_process	0.0054188
GO:0016684	oxidoreductase activity, acting on peroxide as acceptor	molecular_function	0.0054703
GO:0006950	response to stress	biological_process	0.0055846
GO:0017076	purine nucleotide binding	molecular_function	0.0056401
GO:0044282	small molecule catabolic process	biological_process	0.0057657
GO:0016209	antioxidant activity	molecular_function	0.0057754
GO:0044712	single-organism catabolic process	biological_process	0.0059698
GO:0043228	non-membrane-bounded organelle	cellular_component	0.0060664
GO:0016838	carbon-oxygen lyase activity, acting on phosphates	molecular_function	0.006068
GO:0016054	organic acid catabolic process	biological_process	0.0061106
GO:0046395	carboxylic acid catabolic process	biological_process	0.0061106
GO:0070838	divalent metal ion transport	biological_process	0.0062241
GO:0042626	ATPase activity, coupled to transmembrane movement of substances	molecular_function	0.0065482
GO:0043492	ATPase activity, coupled to movement of substances	molecular_function	0.0065482
GO:0046915	transition metal ion transmembrane transporter activity	molecular_function	0.0065846
GO:0008168	methyltransferase activity	molecular_function	0.0066044
GO:0006221	pyrimidine nucleotide biosynthetic process	biological_process	0.0066774
GO:1901607	alpha-amino acid biosynthetic process	biological_process	0.0068828
GO:0016872	intramolecular lyase activity	molecular_function	0.0069294
GO:0050794	regulation of cellular process	biological_process	0.0069692
GO:0022892	substrate-specific transporter activity	molecular_function	0.0069986
GO:0072657	protein localization to membrane	biological_process	0.0070668
GO:0016892	endoribonuclease activity, producing 3'-phosphomonoesters	molecular_function	0.0071568
GO:0009129	pyrimidine nucleoside monophosphate metabolic process	biological_process	0.0071979
GO:0009130	pyrimidine nucleoside monophosphate biosynthetic process	biological_process	0.0071979
GO:0044283	small molecule biosynthetic process	biological_process	0.0072157
GO:0016747	transferase activity, transferring acyl groups other than amino-acyl groups	molecular_function	0.0072959
GO:0072524	pyridine-containing compound metabolic process	biological_process	0.007299
GO:0016769	transferase activity, transferring nitrogenous groups	molecular_function	0.0073066
GO:0016741	transferase activity, transferring one-carbon groups	molecular_function	0.0075278
GO:0015093	ferrous iron transmembrane transporter activity	molecular_function	0.0077561
GO:0015684	ferrous iron transport	biological_process	0.0077561
GO:0006732	coenzyme metabolic process	biological_process	0.0078524
GO:0070566	adenylyltransferase activity	molecular_function	0.008128
GO:0015297	antiporter activity	molecular_function	0.0081325
GO:0044444	cytoplasmic part	cellular_component	0.0082847
GO:0005618	cell wall	cellular_component	0.0083043
GO:0004872	receptor activity	molecular_function	0.0085097
GO:0003724	RNA helicase activity	molecular_function	0.0085477
GO:0051188	cofactor biosynthetic process	biological_process	0.0085808
GO:0010038	response to metal ion	biological_process	0.008637
GO:0018130	heterocycle biosynthetic process	biological_process	0.0086387
GO:0018580	nitronate monooxygenase activity	molecular_function	0.008778
GO:0043648	dicarboxylic acid metabolic process	biological_process	0.0090704
GO:0004930	G-protein coupled receptor activity	molecular_function	0.0092752
GO:0005737	cytoplasm	cellular_component	0.0095177
GO:0000287	magnesium ion binding	molecular_function	0.0095437
GO:0015238	drug transmembrane transporter activity	molecular_function	0.0096176
GO:0090484	drug transporter activity	molecular_function	0.0096176
GO:0019203	carbohydrate phosphatase activity	molecular_function	0.0097964
GO:0050308	sugar-phosphatase activity	molecular_function	0.0097964
GO:0015075	ion transmembrane transporter activity	molecular_function	0.0099629
GO:0008831	dTDP-4-dehydrorhamnose reductase activity	molecular_function	0.010463
GO:0031515	tRNA (m1A) methyltransferase complex	cellular_component	0.010564
GO:0034708	methyltransferase complex	cellular_component	0.010564
GO:0043527	tRNA methyltransferase complex	cellular_component	0.010564
GO:0042623	ATPase activity, coupled	molecular_function	0.010579
GO:0045735	nutrient reservoir activity	molecular_function	0.010648
GO:0044036	cell wall macromolecule metabolic process	biological_process	0.010703
GO:0042301	phosphate ion binding	molecular_function	0.011083
GO:0043168	anion binding	molecular_function	0.011732
GO:0001871	pattern binding	molecular_function	0.012264
GO:0030247	polysaccharide binding	molecular_function	0.012264
GO:0004674	protein serine/threonine kinase activity	molecular_function	0.01238
GO:0006310	DNA recombination	biological_process	0.012583
GO:0016703	oxidoreductase activity, acting on single donors with incorporation of molecular oxygen, incorporation of one atom of oxygen (internal monooxygenases or internal mixed function oxidases)	molecular_function	0.012651
GO:0051273	beta-glucan metabolic process	biological_process	0.012891
GO:0005777	peroxisome	cellular_component	0.012924
GO:0042579	microbody	cellular_component	0.012924
GO:0051252	regulation of RNA metabolic process	biological_process	0.012947
GO:2001141	regulation of RNA biosynthetic process	biological_process	0.012947
GO:0072528	pyrimidine-containing compound biosynthetic process	biological_process	0.013139
GO:0019362	pyridine nucleotide metabolic process	biological_process	0.013146
GO:0046496	nicotinamide nucleotide metabolic process	biological_process	0.013146
GO:0008238	exopeptidase activity	molecular_function	0.013244
GO:0016620	oxidoreductase activity, acting on the aldehyde or oxo group of donors, NAD or NADP as acceptor	molecular_function	0.013568
GO:0030243	cellulose metabolic process	biological_process	0.013749
GO:0019219	regulation of nucleobase-containing compound metabolic process	biological_process	0.013861
GO:0032774	RNA biosynthetic process	biological_process	0.014131
GO:0080090	regulation of primary metabolic process	biological_process	0.014234
GO:0006355	regulation of transcription, DNA-templated	biological_process	0.014261
GO:1903506	regulation of nucleic acid-templated transcription	biological_process	0.014261
GO:0006644	phospholipid metabolic process	biological_process	0.014491
GO:0034654	nucleobase-containing compound biosynthetic process	biological_process	0.014741
GO:0006351	transcription, DNA-templated	biological_process	0.015015
GO:0097659	nucleic acid-templated transcription	biological_process	0.015015
GO:0050829	defense response to Gram-negative bacterium	biological_process	0.015037
GO:0009341	beta-galactosidase complex	cellular_component	0.015214
GO:0016426	tRNA (adenine) methyltransferase activity	molecular_function	0.015746
GO:0016429	tRNA (adenine-N1-)-methyltransferase activity	molecular_function	0.015746
GO:0030488	tRNA methylation	biological_process	0.015981
GO:0005451	monovalent cation:proton antiporter activity	molecular_function	0.01608
GO:0015385	sodium:proton antiporter activity	molecular_function	0.01608
GO:0015491	cation:cation antiporter activity	molecular_function	0.01608
GO:0006633	fatty acid biosynthetic process	biological_process	0.01615
GO:0015291	secondary active transmembrane transporter activity	molecular_function	0.016222
GO:0031647	regulation of protein stability	biological_process	0.016432
GO:0050821	protein stabilization	biological_process	0.016432
GO:0038023	signaling receptor activity	molecular_function	0.016465
GO:0008219	cell death	biological_process	0.016557
GO:0016265	death	biological_process	0.016557
GO:0016841	ammonia-lyase activity	molecular_function	0.016561
GO:0016759	cellulose synthase activity	molecular_function	0.016934
GO:0016760	cellulose synthase (UDP-forming) activity	molecular_function	0.016934
GO:0036094	small molecule binding	molecular_function	0.017252
GO:0008173	RNA methyltransferase activity	molecular_function	0.017336
GO:0016108	tetraterpenoid metabolic process	biological_process	0.017782
GO:0016109	tetraterpenoid biosynthetic process	biological_process	0.017782
GO:0016116	carotenoid metabolic process	biological_process	0.017782
GO:0016117	carotenoid biosynthetic process	biological_process	0.017782
GO:0006855	drug transmembrane transport	biological_process	0.017903
GO:0015893	drug transport	biological_process	0.017903
GO:0009219	pyrimidine deoxyribonucleotide metabolic process	biological_process	0.01795
GO:0009262	deoxyribonucleotide metabolic process	biological_process	0.01795
GO:0009394	2'-deoxyribonucleotide metabolic process	biological_process	0.01795
GO:0019692	deoxyribose phosphate metabolic process	biological_process	0.01795
GO:0004970	ionotropic glutamate receptor activity	molecular_function	0.017967
GO:0008066	glutamate receptor activity	molecular_function	0.017967
GO:0045226	extracellular polysaccharide biosynthetic process	biological_process	0.018181
GO:0046379	extracellular polysaccharide metabolic process	biological_process	0.018181
GO:0015994	chlorophyll metabolic process	biological_process	0.018455
GO:0044403	symbiosis, encompassing mutualism through parasitism	biological_process	0.019105
GO:0046983	protein dimerization activity	molecular_function	0.019811
GO:0072509	divalent inorganic cation transmembrane transporter activity	molecular_function	0.019855
GO:0035639	purine ribonucleoside triphosphate binding	molecular_function	0.020087
GO:0060255	regulation of macromolecule metabolic process	biological_process	0.020195
GO:0019222	regulation of metabolic process	biological_process	0.020339
GO:0035556	intracellular signal transduction	biological_process	0.020346
GO:0009889	regulation of biosynthetic process	biological_process	0.020374
GO:0008483	transaminase activity	molecular_function	0.020744
GO:0044419	interspecies interaction between organisms	biological_process	0.02087
GO:0016835	carbon-oxygen lyase activity	molecular_function	0.021513
GO:0000166	nucleotide binding	molecular_function	0.021941
GO:1901265	nucleoside phosphate binding	molecular_function	0.021941
GO:0010556	regulation of macromolecule biosynthetic process	biological_process	0.02227
GO:0031326	regulation of cellular biosynthetic process	biological_process	0.02227
GO:0019843	rRNA binding	molecular_function	0.022501
GO:0001510	RNA methylation	biological_process	0.023718
GO:0016597	amino acid binding	molecular_function	0.024135
GO:0016829	lyase activity	molecular_function	0.024195
GO:2000112	regulation of cellular macromolecule biosynthetic process	biological_process	0.024333
GO:1901565	organonitrogen compound catabolic process	biological_process	0.024366
GO:0000041	transition metal ion transport	biological_process	0.024512
GO:0042493	response to drug	biological_process	0.024994
GO:0006643	membrane lipid metabolic process	biological_process	0.025216
GO:0015079	potassium ion transmembrane transporter activity	molecular_function	0.025599
GO:0033897	ribonuclease T2 activity	molecular_function	0.025734
GO:0016151	nickel cation binding	molecular_function	0.025766
GO:0006820	anion transport	biological_process	0.025782
GO:0016998	cell wall macromolecule catabolic process	biological_process	0.025954
GO:0052689	carboxylic ester hydrolase activity	molecular_function	0.026386
GO:0044724	single-organism carbohydrate catabolic process	biological_process	0.027012
GO:0051171	regulation of nitrogen compound metabolic process	biological_process	0.02802
GO:0004806	triglyceride lipase activity	molecular_function	0.028036
GO:0006505	GPI anchor metabolic process	biological_process	0.028211
GO:0050896	response to stimulus	biological_process	0.028544
GO:0010468	regulation of gene expression	biological_process	0.028969
GO:0042611	MHC protein complex	cellular_component	0.028997
GO:0016798	hydrolase activity, acting on glycosyl bonds	molecular_function	0.029187
GO:0005230	extracellular ligand-gated ion channel activity	molecular_function	0.029282
GO:1901361	organic cyclic compound catabolic process	biological_process	0.030247
GO:0009108	coenzyme biosynthetic process	biological_process	0.030248
GO:0019882	antigen processing and presentation	biological_process	0.030656
GO:0003899	DNA-directed RNA polymerase activity	molecular_function	0.030901
GO:1901575	organic substance catabolic process	biological_process	0.031272
GO:0009063	cellular amino acid catabolic process	biological_process	0.03162
GO:0043565	sequence-specific DNA binding	molecular_function	0.031869
GO:0006778	porphyrin-containing compound metabolic process	biological_process	0.03212
GO:0080019	fatty-acyl-CoA reductase (alcohol-forming) activity	molecular_function	0.032521
GO:0006396	RNA processing	biological_process	0.032563
GO:0019068	virion assembly	biological_process	0.033289
GO:0006796	phosphate-containing compound metabolic process	biological_process	0.033953
GO:0019751	polyol metabolic process	biological_process	0.036494
GO:0043412	macromolecule modification	biological_process	0.036687
GO:0006793	phosphorus metabolic process	biological_process	0.036851
GO:0004618	phosphoglycerate kinase activity	molecular_function	0.037514
GO:0009200	deoxyribonucleoside triphosphate metabolic process	biological_process	0.037564
GO:0009211	pyrimidine deoxyribonucleoside triphosphate metabolic process	biological_process	0.037564
GO:0046080	dUTP metabolic process	biological_process	0.037564
GO:0004565	beta-galactosidase activity	molecular_function	0.038755
GO:0015925	galactosidase activity	molecular_function	0.038755
GO:0016043	cellular component organization	biological_process	0.039031
GO:0009147	pyrimidine nucleoside triphosphate metabolic process	biological_process	0.039416
GO:0016032	viral process	biological_process	0.039475
GO:0005231	excitatory extracellular ligand-gated ion channel activity	molecular_function	0.039581
GO:0005234	extracellular-glutamate-gated ion channel activity	molecular_function	0.039581
GO:0016298	lipase activity	molecular_function	0.039648
GO:0033013	tetrapyrrole metabolic process	biological_process	0.040058
GO:0006812	cation transport	biological_process	0.040473
GO:0016762	xyloglucan:xyloglucosyl transferase activity	molecular_function	0.040613
GO:0048046	apoplast	cellular_component	0.040613
GO:0006664	glycolipid metabolic process	biological_process	0.041916
GO:0016820	hydrolase activity, acting on acid anhydrides, catalyzing transmembrane movement of substances	molecular_function	0.042055
GO:0004553	hydrolase activity, hydrolyzing O-glycosyl compounds	molecular_function	0.042228
GO:0046700	heterocycle catabolic process	biological_process	0.042349
GO:0051213	dioxygenase activity	molecular_function	0.042358
GO:0006575	cellular modified amino acid metabolic process	biological_process	0.043218
GO:0051239	regulation of multicellular organismal process	biological_process	0.043373
GO:0035251	UDP-glucosyltransferase activity	molecular_function	0.043694
GO:0004568	chitinase activity	molecular_function	0.043907
GO:0006032	chitin catabolic process	biological_process	0.043907
GO:0046348	amino sugar catabolic process	biological_process	0.043907
GO:1901072	glucosamine-containing compound catabolic process	biological_process	0.043907
GO:0016702	oxidoreductase activity, acting on single donors with incorporation of molecular oxygen, incorporation of two atoms of oxygen	molecular_function	0.043997
GO:0016782	transferase activity, transferring sulfur-containing groups	molecular_function	0.044229
GO:0034613	cellular protein localization	biological_process	0.044338
GO:0070727	cellular macromolecule localization	biological_process	0.044338
GO:0008170	N-methyltransferase activity	molecular_function	0.044353
GO:0006457	protein folding	biological_process	0.044579
GO:0019001	guanyl nucleotide binding	molecular_function	0.0447
GO:0042221	response to chemical	biological_process	0.044735
GO:0030246	carbohydrate binding	molecular_function	0.045083
GO:0016860	intramolecular oxidoreductase activity	molecular_function	0.045659
GO:0044802	single-organism membrane organization	biological_process	0.045982
GO:0009250	glucan biosynthetic process	biological_process	0.046766
GO:0015980	energy derivation by oxidation of organic compounds	biological_process	0.046928
GO:0019069	viral capsid assembly	biological_process	0.047317
GO:0006915	apoptotic process	biological_process	0.047807
GO:0012501	programmed cell death	biological_process	0.047807
GO:0004315	3-oxoacyl-[acyl-carrier-protein] synthase activity	molecular_function	0.048741
GO:0042398	cellular modified amino acid biosynthetic process	biological_process	0.048977
GO:0022836	gated channel activity	molecular_function	0.04962

## Sheet: GO for CAR
Transcriptome analysis of two contrasting rice cultivars during alkaline stress
Ning Li*, Hualong Liu*, Jian Sun*, Hongliang Zheng, Jingguo Wang, Luomiao Yang, Hongwei Zhao & Detang Zou
Table S5. GO terms categories that were over-represented in DEGs of RAR, SAR and CAR
Note: Shift 1, 2and 3 represent GO terms for RAR, SAR and CAR, respectively.
GO_accession	Description	Term_type	Over_represented_pValue
GO:0044267	cellular protein metabolic process	biological_process	2.0152e-29
GO:0006464	cellular protein modification process	biological_process	3.0082e-27
GO:0036211	protein modification process	biological_process	3.0082e-27
GO:0006629	lipid metabolic process	biological_process	2.4155e-20
GO:0044255	cellular lipid metabolic process	biological_process	3.4254e-12
GO:1901564	organonitrogen compound metabolic process	biological_process	6.6414e-12
GO:0003735	structural constituent of ribosome	molecular_function	9.1975e-11
GO:0005840	ribosome	cellular_component	1.0403e-10
GO:0048037	cofactor binding	molecular_function	1.5861e-10
GO:0008610	lipid biosynthetic process	biological_process	5.22e-10
GO:0043603	cellular amide metabolic process	biological_process	1.2332e-09
GO:0043604	amide biosynthetic process	biological_process	1.2896e-09
GO:0044723	single-organism carbohydrate metabolic process	biological_process	1.4383e-09
GO:0043043	peptide biosynthetic process	biological_process	2.2298e-09
GO:0044271	cellular nitrogen compound biosynthetic process	biological_process	4.5914e-09
GO:0006518	peptide metabolic process	biological_process	5.0682e-09
GO:0016020	membrane	cellular_component	7.1076e-09
GO:1901135	carbohydrate derivative metabolic process	biological_process	1.2776e-08
GO:0044262	cellular carbohydrate metabolic process	biological_process	1.6727e-08
GO:0050662	coenzyme binding	molecular_function	2.6884e-08
GO:0006412	translation	biological_process	2.851e-08
GO:0044711	single-organism biosynthetic process	biological_process	5.0336e-08
GO:0005215	transporter activity	molecular_function	1.3306e-07
GO:1901566	organonitrogen compound biosynthetic process	biological_process	1.5301e-07
GO:0016616	oxidoreductase activity, acting on the CH-OH group of donors, NAD or NADP as acceptor	molecular_function	2.1009e-07
GO:0016614	oxidoreductase activity, acting on CH-OH group of donors	molecular_function	5.969e-07
GO:0030529	ribonucleoprotein complex	cellular_component	1.1566e-06
GO:0022857	transmembrane transporter activity	molecular_function	1.1825e-06
GO:0010333	terpene synthase activity	molecular_function	1.5214e-06
GO:0030001	metal ion transport	biological_process	1.9942e-06
GO:0016838	carbon-oxygen lyase activity, acting on phosphates	molecular_function	4.1788e-06
GO:0005575	cellular_component	cellular_component	6.0535e-06
GO:0003674	molecular_function	molecular_function	1.1272e-05
GO:0046873	metal ion transmembrane transporter activity	molecular_function	2.002e-05
GO:0044281	small molecule metabolic process	biological_process	5.9432e-05
GO:0016835	carbon-oxygen lyase activity	molecular_function	6.9236e-05
GO:0019538	protein metabolic process	biological_process	7.9367e-05
GO:0016853	isomerase activity	molecular_function	9.6035e-05
GO:0005507	copper ion binding	molecular_function	0.00010162
GO:1902578	single-organism localization	biological_process	0.00010667
GO:0006631	fatty acid metabolic process	biological_process	0.00013287
GO:0044765	single-organism transport	biological_process	0.00013742
GO:0032787	monocarboxylic acid metabolic process	biological_process	0.00015594
GO:0016830	carbon-carbon lyase activity	molecular_function	0.00025101
GO:0051179	localization	biological_process	0.00030869
GO:0042025	host cell nucleus	cellular_component	0.00034297
GO:0051287	NAD binding	molecular_function	0.00037169
GO:0006576	cellular biogenic amine metabolic process	biological_process	0.00041376
GO:0044106	cellular amine metabolic process	biological_process	0.00041376
GO:0016021	integral component of membrane	cellular_component	0.00045735
GO:0018995	host	cellular_component	0.00045769
GO:0043657	host cell	cellular_component	0.00045769
GO:0044215	other organism	cellular_component	0.00045769
GO:0044216	other organism cell	cellular_component	0.00045769
GO:0044217	other organism part	cellular_component	0.00045769
GO:0032561	guanyl ribonucleotide binding	molecular_function	0.00048335
GO:0032559	adenyl ribonucleotide binding	molecular_function	0.00049381
GO:0016709	oxidoreductase activity, acting on paired donors, with incorporation or reduction of molecular oxygen, NAD(P)H as one donor, and incorporation of one atom of oxygen	molecular_function	0.00050397
GO:0004672	protein kinase activity	molecular_function	0.00054641
GO:0003779	actin binding	molecular_function	0.00056943
GO:0033647	host intracellular organelle	cellular_component	0.00057102
GO:0033648	host intracellular membrane-bounded organelle	cellular_component	0.00057102
GO:0016491	oxidoreductase activity	molecular_function	0.00058744
GO:0000287	magnesium ion binding	molecular_function	0.00066573
GO:1902494	catalytic complex	cellular_component	0.00067195
GO:0005525	GTP binding	molecular_function	0.00067239
GO:0005515	protein binding	molecular_function	0.00068028
GO:1901362	organic cyclic compound biosynthetic process	biological_process	0.00069905
GO:0031224	intrinsic component of membrane	cellular_component	0.00072296
GO:0030554	adenyl nucleotide binding	molecular_function	0.00075056
GO:0042578	phosphoric ester hydrolase activity	molecular_function	0.00076935
GO:0051186	cofactor metabolic process	biological_process	0.00078515
GO:0033643	host cell part	cellular_component	0.00089216
GO:1901605	alpha-amino acid metabolic process	biological_process	0.00096152
GO:0097367	carbohydrate derivative binding	molecular_function	0.00096219
GO:0016746	transferase activity, transferring acyl groups	molecular_function	0.00096519
GO:0006468	protein phosphorylation	biological_process	0.0010715
GO:0003824	catalytic activity	molecular_function	0.0012538
GO:0016053	organic acid biosynthetic process	biological_process	0.00131
GO:0046394	carboxylic acid biosynthetic process	biological_process	0.00131
GO:0008092	cytoskeletal protein binding	molecular_function	0.0013405
GO:0006109	regulation of carbohydrate metabolic process	biological_process	0.0015237
GO:0033646	host intracellular part	cellular_component	0.0015317
GO:0043656	intracellular region of host	cellular_component	0.0015317
GO:0001882	nucleoside binding	molecular_function	0.0015616
GO:0008889	glycerophosphodiester phosphodiesterase activity	molecular_function	0.00159
GO:0016301	kinase activity	molecular_function	0.0016132
GO:0016829	lyase activity	molecular_function	0.0016812
GO:0044763	single-organism cellular process	biological_process	0.0016861
GO:0043232	intracellular non-membrane-bounded organelle	cellular_component	0.0017294
GO:0016310	phosphorylation	biological_process	0.0017793
GO:0055114	oxidation-reduction process	biological_process	0.0018835
GO:0043167	ion binding	molecular_function	0.0019876
GO:0009308	amine metabolic process	biological_process	0.0020737
GO:0016903	oxidoreductase activity, acting on the aldehyde or oxo group of donors	molecular_function	0.0021199
GO:0001883	purine nucleoside binding	molecular_function	0.002171
GO:0032549	ribonucleoside binding	molecular_function	0.002171
GO:0032550	purine ribonucleoside binding	molecular_function	0.002171
GO:0071840	cellular component organization or biogenesis	biological_process	0.0022043
GO:0032555	purine ribonucleotide binding	molecular_function	0.0022673
GO:0016773	phosphotransferase activity, alcohol group as acceptor	molecular_function	0.0023337
GO:0006733	oxidoreduction coenzyme metabolic process	biological_process	0.0023443
GO:0006520	cellular amino acid metabolic process	biological_process	0.0026961
GO:1901615	organic hydroxy compound metabolic process	biological_process	0.0028118
GO:0016701	oxidoreductase activity, acting on single donors with incorporation of molecular oxygen	molecular_function	0.0030271
GO:0032553	ribonucleotide binding	molecular_function	0.0030396
GO:0006811	ion transport	biological_process	0.0030511
GO:0004497	monooxygenase activity	molecular_function	0.0031053
GO:0006979	response to oxidative stress	biological_process	0.0031152
GO:0004506	squalene monooxygenase activity	molecular_function	0.0031387
GO:0072527	pyrimidine-containing compound metabolic process	biological_process	0.0033384
GO:0015267	channel activity	molecular_function	0.0033879
GO:0022803	passive transmembrane transporter activity	molecular_function	0.0033879
GO:0019637	organophosphate metabolic process	biological_process	0.0035982
GO:0005216	ion channel activity	molecular_function	0.0037022
GO:0022838	substrate-specific channel activity	molecular_function	0.0037022
GO:0019438	aromatic compound biosynthetic process	biological_process	0.0039304
GO:0009084	glutamine family amino acid biosynthetic process	biological_process	0.0040284
GO:0006720	isoprenoid metabolic process	biological_process	0.0042537
GO:0008299	isoprenoid biosynthetic process	biological_process	0.0042537
GO:0065007	biological regulation	biological_process	0.0044394
GO:0055085	transmembrane transport	biological_process	0.0044764
GO:0050789	regulation of biological process	biological_process	0.0045809
GO:0008652	cellular amino acid biosynthetic process	biological_process	0.0047455
GO:0009064	glutamine family amino acid metabolic process	biological_process	0.0048303
GO:0004601	peroxidase activity	molecular_function	0.0050307
GO:0008236	serine-type peptidase activity	molecular_function	0.005076
GO:0017171	serine hydrolase activity	molecular_function	0.005076
GO:0044085	cellular component biogenesis	biological_process	0.0050963
GO:0022891	substrate-specific transmembrane transporter activity	molecular_function	0.0051032
GO:0005524	ATP binding	molecular_function	0.0052775
GO:0050660	flavin adenine dinucleotide binding	molecular_function	0.0053377
GO:0042440	pigment metabolic process	biological_process	0.0054597
GO:0016684	oxidoreductase activity, acting on peroxide as acceptor	molecular_function	0.0054703
GO:0030030	cell projection organization	biological_process	0.0055038
GO:0017076	purine nucleotide binding	molecular_function	0.0056401
GO:0071804	cellular potassium ion transport	biological_process	0.0057452
GO:0071805	potassium ion transmembrane transport	biological_process	0.0057452
GO:0006071	glycerol metabolic process	biological_process	0.0057598
GO:0008150	biological_process	biological_process	0.0059219
GO:0044712	single-organism catabolic process	biological_process	0.0059698
GO:0043228	non-membrane-bounded organelle	cellular_component	0.0060664
GO:1901607	alpha-amino acid biosynthetic process	biological_process	0.0068828
GO:0050794	regulation of cellular process	biological_process	0.0069692
GO:0022892	substrate-specific transporter activity	molecular_function	0.0069986
GO:0044283	small molecule biosynthetic process	biological_process	0.0072157
GO:0016747	transferase activity, transferring acyl groups other than amino-acyl groups	molecular_function	0.0072959
GO:0072524	pyridine-containing compound metabolic process	biological_process	0.007299
GO:0019400	alditol metabolic process	biological_process	0.0073269
GO:0016070	RNA metabolic process	biological_process	0.0077842
GO:0006732	coenzyme metabolic process	biological_process	0.0078524
GO:0006399	tRNA metabolic process	biological_process	0.0078904
GO:0003857	3-hydroxyacyl-CoA dehydrogenase activity	molecular_function	0.0081744
GO:0044444	cytoplasmic part	cellular_component	0.0082847
GO:0004872	receptor activity	molecular_function	0.0085097
GO:0051188	cofactor biosynthetic process	biological_process	0.0085808
GO:0018130	heterocycle biosynthetic process	biological_process	0.0086387
GO:0005737	cytoplasm	cellular_component	0.0095177
GO:0046148	pigment biosynthetic process	biological_process	0.0095941
GO:0015075	ion transmembrane transporter activity	molecular_function	0.0099629
GO:0045735	nutrient reservoir activity	molecular_function	0.010648
GO:0016209	antioxidant activity	molecular_function	0.010765
GO:0008033	tRNA processing	biological_process	0.011665
GO:0043168	anion binding	molecular_function	0.011732
GO:0051252	regulation of RNA metabolic process	biological_process	0.012947
GO:2001141	regulation of RNA biosynthetic process	biological_process	0.012947
GO:0006869	lipid transport	biological_process	0.012977
GO:0010876	lipid localization	biological_process	0.012977
GO:0072528	pyrimidine-containing compound biosynthetic process	biological_process	0.013139
GO:0019362	pyridine nucleotide metabolic process	biological_process	0.013146
GO:0046496	nicotinamide nucleotide metabolic process	biological_process	0.013146
GO:0008238	exopeptidase activity	molecular_function	0.013244
GO:0019219	regulation of nucleobase-containing compound metabolic process	biological_process	0.013861
GO:0032774	RNA biosynthetic process	biological_process	0.014131
GO:0010941	regulation of cell death	biological_process	0.014212
GO:0042981	regulation of apoptotic process	biological_process	0.014212
GO:0043067	regulation of programmed cell death	biological_process	0.014212
GO:0080090	regulation of primary metabolic process	biological_process	0.014234
GO:0006355	regulation of transcription, DNA-templated	biological_process	0.014261
GO:1903506	regulation of nucleic acid-templated transcription	biological_process	0.014261
GO:0034654	nucleobase-containing compound biosynthetic process	biological_process	0.014741
GO:0044781	bacterial-type flagellum organization	biological_process	0.01497
GO:0006351	transcription, DNA-templated	biological_process	0.015015
GO:0097659	nucleic acid-templated transcription	biological_process	0.015015
GO:0038023	signaling receptor activity	molecular_function	0.016465
GO:0008219	cell death	biological_process	0.016557
GO:0016265	death	biological_process	0.016557
GO:0036094	small molecule binding	molecular_function	0.017252
GO:0016108	tetraterpenoid metabolic process	biological_process	0.017782
GO:0016109	tetraterpenoid biosynthetic process	biological_process	0.017782
GO:0016116	carotenoid metabolic process	biological_process	0.017782
GO:0016117	carotenoid biosynthetic process	biological_process	0.017782
GO:0015994	chlorophyll metabolic process	biological_process	0.018455
GO:0034660	ncRNA metabolic process	biological_process	0.018809
GO:0044403	symbiosis, encompassing mutualism through parasitism	biological_process	0.019105
GO:0044699	single-organism process	biological_process	0.019156
GO:0035639	purine ribonucleoside triphosphate binding	molecular_function	0.020087
GO:0004499	N,N-dimethylaniline monooxygenase activity	molecular_function	0.020158
GO:0060255	regulation of macromolecule metabolic process	biological_process	0.020195
GO:0019222	regulation of metabolic process	biological_process	0.020339
GO:0035556	intracellular signal transduction	biological_process	0.020346
GO:0009889	regulation of biosynthetic process	biological_process	0.020374
GO:0044419	interspecies interaction between organisms	biological_process	0.02087
GO:0000166	nucleotide binding	molecular_function	0.021941
GO:1901265	nucleoside phosphate binding	molecular_function	0.021941
GO:0010556	regulation of macromolecule biosynthetic process	biological_process	0.02227
GO:0031326	regulation of cellular biosynthetic process	biological_process	0.02227
GO:0008152	metabolic process	biological_process	0.023143
GO:0006790	sulfur compound metabolic process	biological_process	0.023295
GO:0009607	response to biotic stimulus	biological_process	0.023593
GO:2000112	regulation of cellular macromolecule biosynthetic process	biological_process	0.024333
GO:0030031	cell projection assembly	biological_process	0.025212
GO:0016831	carboxy-lyase activity	molecular_function	0.025495
GO:0015079	potassium ion transmembrane transporter activity	molecular_function	0.025599
GO:0032940	secretion by cell	biological_process	0.025789
GO:0052689	carboxylic ester hydrolase activity	molecular_function	0.026386
GO:0005975	carbohydrate metabolic process	biological_process	0.026587
GO:0016705	oxidoreductase activity, acting on paired donors, with incorporation or reduction of molecular oxygen	molecular_function	0.027605
GO:0051171	regulation of nitrogen compound metabolic process	biological_process	0.02802
GO:0098772	molecular function regulator	molecular_function	0.028451
GO:0019354	siroheme biosynthetic process	biological_process	0.028519
GO:0043115	precorrin-2 dehydrogenase activity	molecular_function	0.028519
GO:0046156	siroheme metabolic process	biological_process	0.028519
GO:0050896	response to stimulus	biological_process	0.028544
GO:0010468	regulation of gene expression	biological_process	0.028969
GO:0016798	hydrolase activity, acting on glycosyl bonds	molecular_function	0.029187
GO:0006810	transport	biological_process	0.029429
GO:0006066	alcohol metabolic process	biological_process	0.029768
GO:0046903	secretion	biological_process	0.029791
GO:0051234	establishment of localization	biological_process	0.030114
GO:1901361	organic cyclic compound catabolic process	biological_process	0.030247
GO:0044710	single-organism metabolic process	biological_process	0.030577
GO:1901575	organic substance catabolic process	biological_process	0.031272
GO:0043565	sequence-specific DNA binding	molecular_function	0.031869
GO:0006778	porphyrin-containing compound metabolic process	biological_process	0.03212
GO:0006396	RNA processing	biological_process	0.032563
GO:0006542	glutamine biosynthetic process	biological_process	0.033095
GO:0034470	ncRNA processing	biological_process	0.033317
GO:0006796	phosphate-containing compound metabolic process	biological_process	0.033953
GO:0004652	polynucleotide adenylyltransferase activity	molecular_function	0.034044
GO:0019752	carboxylic acid metabolic process	biological_process	0.034736
GO:0043436	oxoacid metabolic process	biological_process	0.035166
GO:0006082	organic acid metabolic process	biological_process	0.035893
GO:0070566	adenylyltransferase activity	molecular_function	0.036109
GO:0019751	polyol metabolic process	biological_process	0.036494
GO:0043412	macromolecule modification	biological_process	0.036687
GO:0006793	phosphorus metabolic process	biological_process	0.036851
GO:0006783	heme biosynthetic process	biological_process	0.037533
GO:0004867	serine-type endopeptidase inhibitor activity	molecular_function	0.0378
GO:0006040	amino sugar metabolic process	biological_process	0.038829
GO:0016043	cellular component organization	biological_process	0.039031
GO:0020037	heme binding	molecular_function	0.03928
GO:0004425	indole-3-glycerol-phosphate synthase activity	molecular_function	0.039342
GO:0006050	mannosamine metabolic process	biological_process	0.039396
GO:0006051	N-acetylmannosamine metabolic process	biological_process	0.039396
GO:0047465	N-acylglucosamine-6-phosphate 2-epimerase activity	molecular_function	0.039396
GO:0016032	viral process	biological_process	0.039475
GO:0033013	tetrapyrrole metabolic process	biological_process	0.040058
GO:0006812	cation transport	biological_process	0.040473
GO:0004553	hydrolase activity, hydrolyzing O-glycosyl compounds	molecular_function	0.042228
GO:0046700	heterocycle catabolic process	biological_process	0.042349
GO:0051213	dioxygenase activity	molecular_function	0.042358
GO:0006813	potassium ion transport	biological_process	0.042415
GO:0043631	RNA polyadenylation	biological_process	0.042625
GO:0016702	oxidoreductase activity, acting on single donors with incorporation of molecular oxygen, incorporation of two atoms of oxygen	molecular_function	0.043997
GO:0042168	heme metabolic process	biological_process	0.044199
GO:0034613	cellular protein localization	biological_process	0.044338
GO:0070727	cellular macromolecule localization	biological_process	0.044338
GO:0019001	guanyl nucleotide binding	molecular_function	0.0447
GO:0050661	NADP binding	molecular_function	0.046208
GO:0016627	oxidoreductase activity, acting on the CH-CH group of donors	molecular_function	0.046442
GO:0006915	apoptotic process	biological_process	0.046842
GO:0012501	programmed cell death	biological_process	0.046842
GO:0015980	energy derivation by oxidation of organic compounds	biological_process	0.046928
GO:0046906	tetrapyrrole binding	molecular_function	0.047729
GO:0010467	gene expression	biological_process	0.048062
GO:1901565	organonitrogen compound catabolic process	biological_process	0.048619
GO:0022836	gated channel activity	molecular_function	0.04962
